# Supplementary material for: A new route for the syntheses of coordination polymers using magnetic influence: syntheses, crystal structures and fluorescence properties
Source: IUCrJ. 2023 Sep 18;10(Pt 6):671–7. doi: 10.1107/S2052252523007650 (PMC10619453; doi:10.1107/S2052252523007650)
Supplement: Supplementary file 1 [file m-10-00671-sup1.cif]

data_compound_1
#==============================================================================

# PROCESSING SUMMARY (IUCr Office Use Only)

_journal_date_recd_electronic      2022-10-18
_journal_date_to_coeditor         ?
_journal_date_from_coeditor       ?
_journal_date_accepted     ?
_journal_date_printers_first      ?
_journal_date_printers_final      ?
_journal_date_proofs_out          ?
_journal_date_proofs_in           ?
_journal_coeditor_name            ?
_journal_coeditor_code      ED5029
_journal_coeditor_notes
; ?
;
_journal_paper_category      FA
_journal_techeditor_code      ?
_iucr_compatibility_tag          ACTA95
_journal_techeditor_notes  
;
;
_journal_coden_ASTM               ?
_journal_name_full                ?
_journal_year                     ?
_journal_volume                   ?
_journal_issue                    ?
_journal_page_first               ?
_journal_page_last                ?
_journal_suppl_publ_number        ?
_journal_suppl_publ_pages         ?

#==============================================================================

_audit_creation_date               2021-05-03
_audit_creation_method
;
Olex2 1.2
(compiled 2018.05.29 svn.r3508 for OlexSys, GUI svn.r5506)
;
_shelx_SHELXL_version_number       '2018/3'
_audit_contact_author_address      ?
_audit_contact_author_email        ?
_audit_contact_author_name         ''
_audit_contact_author_phone        ?
_publ_contact_author_id_orcid      ?
_publ_section_references
;
Dolomanov, O.V., Bourhis, L.J., Gildea, R.J, Howard, J.A.K. & Puschmann, H.
 (2009), J. Appl. Cryst. 42, 339-341.

Sheldrick, G.M. (2015). Acta Cryst. A71, 3-8.

Sheldrick, G.M. (2015). Acta Cryst. C71, 3-8.
;
_chemical_name_common              ?
_chemical_name_systematic          ?
_chemical_formula_moiety           'C14 H16 N2 O10 Zn'
_chemical_formula_sum              'C14 H16 N2 O10 Zn'
_chemical_formula_weight           437.66
_chemical_melting_point            ?
_chemical_oxdiff_formula           'C11 H10 N O'
loop_
  _atom_type_symbol
  _atom_type_description
  _atom_type_scat_dispersion_real
  _atom_type_scat_dispersion_imag
  _atom_type_scat_source
 'C' 'C' 0.0033 0.0016 'International Tables Vol C Tables 4.2.6.8 and 6.1.1.4'
 'H' 'H' 0.0000 0.0000 'International Tables Vol C Tables 4.2.6.8 and 6.1.1.4'
 'N' 'N' 0.0061 0.0033 'International Tables Vol C Tables 4.2.6.8 and 6.1.1.4'
 'O' 'O' 0.0106 0.0060 'International Tables Vol C Tables 4.2.6.8 and 6.1.1.4'
 'Zn' 'Zn' 0.2839 1.4301 'International Tables Vol C Tables 4.2.6.8 and 6.1.1.4'

_shelx_space_group_comment
;
The symmetry employed for this shelxl refinement is uniquely defined
by the following loop, which should always be used as a source of
symmetry information in preference to the above space-group names.
They are only intended as comments.
;
_space_group_crystal_system        'monoclinic'
_space_group_IT_number             14
_space_group_name_H-M_alt          'P 1 21/c 1'
_space_group_name_Hall             '-P 2ybc'
loop_
  _space_group_symop_operation_xyz
 'x, y, z'
 '-x, y+1/2, -z+1/2'
 '-x, -y, -z'
 'x, -y-1/2, z-1/2'

_cell_length_a                     9.4322(4)
_cell_length_b                     11.3669(4)
_cell_length_c                     16.0822(7)
_cell_angle_alpha                  90
_cell_angle_beta                   106.000(4)
_cell_angle_gamma                  90
_cell_volume                       1657.46(12)
_cell_formula_units_Z              4
_cell_measurement_reflns_used      9870
_cell_measurement_temperature      113.15
_cell_measurement_theta_max        32.5870
_cell_measurement_theta_min        2.1510
_shelx_estimated_absorpt_T_max     0.861
_shelx_estimated_absorpt_T_min     0.790
_exptl_absorpt_coefficient_mu      1.543
_exptl_absorpt_correction_T_max    1.00000
_exptl_absorpt_correction_T_min    0.88416
_exptl_absorpt_correction_type     multi-scan
_exptl_absorpt_process_details    
 'CrysAlisPro 1.171.39.46 (Rigaku Oxford Diffraction, 2018)'
_exptl_absorpt_special_details     ?
_exptl_crystal_colour              ?
_exptl_crystal_density_diffrn      1.754
_exptl_crystal_density_meas        ?
_exptl_crystal_density_method      ?
_exptl_crystal_description         block
_exptl_crystal_F_000               896
_exptl_crystal_size_max            0.16
_exptl_crystal_size_mid            0.13
_exptl_crystal_size_min            0.1
_exptl_transmission_factor_max     ?
_exptl_transmission_factor_min     ?
_diffrn_reflns_av_R_equivalents    0.0587
_diffrn_reflns_av_unetI/netI       0.0592
_diffrn_reflns_Laue_measured_fraction_full  1.000
_diffrn_reflns_Laue_measured_fraction_max  0.922
_diffrn_reflns_limit_h_max         11
_diffrn_reflns_limit_h_min         -13
_diffrn_reflns_limit_k_max         16
_diffrn_reflns_limit_k_min         -17
_diffrn_reflns_limit_l_max         24
_diffrn_reflns_limit_l_min         -16
_diffrn_reflns_number              20581
_diffrn_reflns_point_group_measured_fraction_full  1.000
_diffrn_reflns_point_group_measured_fraction_max  0.922
_diffrn_reflns_theta_full          25.242
_diffrn_reflns_theta_max           32.894
_diffrn_reflns_theta_min           2.224
_diffrn_ambient_temperature        113.15
_diffrn_detector                   'CCD plate'
_diffrn_detector_area_resol_mean   ?
_diffrn_measured_fraction_theta_full  1.000
_diffrn_measured_fraction_theta_max  0.922
_diffrn_measurement_details
;
List of Runs (angles in degrees, time in seconds):

  # Type    Start    End  Width  t~exp~   \w     \q     \k     \f   Frames
--------------------------------------------------------------------------
  1  \w   -115.00  65.00   1.00    2.00    --  -25.00  45.00   0.00  180
  2  \w   -115.00  35.00   1.00    2.00    --  -25.00  45.00  90.00  150
  3  \w   -115.00   5.00   1.00    2.00    --  -25.00  45.00 180.00  120
;
_diffrn_measurement_device         'abstract diffractometer'
_diffrn_measurement_device_type    'Rigaku Saturn 70 CCD'
_diffrn_measurement_method         '\w scans'
_diffrn_orient_matrix_type        
 'CrysAlisPro convention (1999,Acta A55,543-557)'
_diffrn_orient_matrix_UB_11        -0.0324005000
_diffrn_orient_matrix_UB_12        0.0568278000
_diffrn_orient_matrix_UB_13        -0.0055200000
_diffrn_orient_matrix_UB_21        -0.0385405000
_diffrn_orient_matrix_UB_22        -0.0136028000
_diffrn_orient_matrix_UB_23        0.0309094000
_diffrn_orient_matrix_UB_31        0.0599168000
_diffrn_orient_matrix_UB_32        0.0219063000
_diffrn_orient_matrix_UB_33        0.0334325000
_diffrn_radiation_monochromator    confocal
_diffrn_radiation_probe            x-ray
_diffrn_radiation_type             MoK\a
_diffrn_radiation_wavelength       0.71073
_diffrn_source                     'rotating anode'
_diffrn_source_type                'Enhance (Mo) X-ray Source'
_reflns_Friedel_coverage           0.000
_reflns_Friedel_fraction_full      .
_reflns_Friedel_fraction_max       .
_reflns_number_gt                  4485
_reflns_number_total               5723
_reflns_odcompleteness_completeness  99.97
_reflns_odcompleteness_iscentric   1
_reflns_odcompleteness_theta       26.32
_reflns_special_details
;
 Reflections were merged by SHELXL according to the crystal
 class for the calculation of statistics and refinement.
 
 _reflns_Friedel_fraction is defined as the number of unique
 Friedel pairs measured divided by the number that would be
 possible theoretically, ignoring centric projections and
 systematic absences.
;
_reflns_threshold_expression       'I > 2\s(I)'
_computing_cell_refinement         'CrysAlisPro 1.171.39.46 (Rigaku OD, 2018)'
_computing_data_collection         'CrysAlisPro 1.171.39.46 (Rigaku OD, 2018)'
_computing_data_reduction          'CrysAlisPro 1.171.39.46 (Rigaku OD, 2018)'
_computing_molecular_graphics      'Olex2 (Dolomanov et al., 2009)'
_computing_publication_material    'Olex2 (Dolomanov et al., 2009)'
_computing_structure_refinement    'ShelXL (Sheldrick, 2015)'
_computing_structure_solution      'ShelXT (Sheldrick, 2015)'
_refine_diff_density_max           0.751
_refine_diff_density_min           -0.722
_refine_diff_density_rms           0.125
_refine_ls_extinction_coef         .
_refine_ls_extinction_method       none
_refine_ls_goodness_of_fit_ref     1.104
_refine_ls_hydrogen_treatment      constr
_refine_ls_matrix_type             full
_refine_ls_number_parameters       249
_refine_ls_number_reflns           5723
_refine_ls_number_restraints       0
_refine_ls_R_factor_all            0.0704
_refine_ls_R_factor_gt             0.0519
_refine_ls_restrained_S_all        1.104
_refine_ls_shift/su_max            0.001
_refine_ls_shift/su_mean           0.000
_refine_ls_structure_factor_coef   Fsqd
_refine_ls_weighting_details      
 'w=1/[\s^2^(Fo^2^)+(0.0358P)^2^+3.7399P] where P=(Fo^2^+2Fc^2^)/3'
_refine_ls_weighting_scheme        calc
_refine_ls_wR_factor_gt            0.1173
_refine_ls_wR_factor_ref           0.1260
_refine_special_details            ?
_olex2_refinement_description
;
1. Fixed Uiso
 At 1.2 times of:
  All C(H) groups
 At 1.5 times of:
  All O(H) groups, All O(H,H) groups
2.a Riding coordinates:
 O9(H9A,H9B)
2.b Rotating group:
 O7(H7A,H7B), O8(H8A,H8B), O10(H10A,H10B)
2.c Aromatic/amide H refined with riding coordinates:
 C4(H4), C5(H5), C7(H7), C9(H9), C10(H10), C13(H13)
2.d Idealised tetrahedral OH refined as rotating group:
 O3(H3), O6(H6)
;
_atom_sites_solution_hydrogens     mixed
_atom_sites_solution_primary       dual
_atom_sites_solution_secondary     ?
loop_
  _atom_site_label
  _atom_site_type_symbol
  _atom_site_fract_x
  _atom_site_fract_y
  _atom_site_fract_z
  _atom_site_U_iso_or_equiv
  _atom_site_adp_type
  _atom_site_occupancy
  _atom_site_site_symmetry_order
  _atom_site_calc_flag
  _atom_site_refinement_flags_posn
  _atom_site_refinement_flags_adp
  _atom_site_refinement_flags_occupancy
  _atom_site_disorder_assembly
  _atom_site_disorder_group
 Zn1 Zn 0.71670(3) 0.85603(3) 0.71303(2) 0.01242(9) Uani 1 1 d . . . . .
 O1 O -0.0455(3) 0.0658(2) 0.70155(14) 0.0261(5) Uani 1 1 d . . . . .
 O2 O -0.2294(2) -0.04024(19) 0.61803(13) 0.0192(4) Uani 1 1 d . . . . .
 O3 O -0.3223(3) -0.0015(2) 0.45694(14) 0.0226(5) Uani 1 1 d . . . . .
 H3 H -0.317622 -0.034433 0.504394 0.034 Uiso 1 1 calc GR . . . .
 O4 O 0.4711(2) 0.63801(19) 0.68015(13) 0.0207(4) Uani 1 1 d . . . . .
 O5 O 0.5831(2) 0.75968(18) 0.60942(13) 0.0154(4) Uani 1 1 d . . . . .
 O6 O 0.5262(3) 0.7537(2) 0.44596(14) 0.0241(5) Uani 1 1 d . . . . .
 H6 H 0.562384 0.780280 0.496068 0.036 Uiso 1 1 calc GR . . . .
 O7 O 0.6684(2) 0.74267(19) 0.80659(13) 0.0186(4) Uani 1 1 d . . . . .
 H7A H 0.588450 0.699988 0.783558 0.028 Uiso 1 1 d GR . . . .
 H7B H 0.642001 0.782381 0.847627 0.028 Uiso 1 1 d GR . . . .
 O8 O 0.5346(2) 0.96219(19) 0.70788(14) 0.0204(4) Uani 1 1 d . . . . .
 H8A H 0.491982 0.983181 0.654993 0.031 Uiso 1 1 d GR . . . .
 H8B H 0.562420 1.028529 0.734064 0.031 Uiso 1 1 d GR . . . .
 O9 O 0.8400(2) 0.95781(18) 0.81462(13) 0.0166(4) Uani 1 1 d . . . . .
 H9A H 0.871936 0.914649 0.859530 0.025 Uiso 1 1 d R . . . .
 H9B H 0.905686 0.999549 0.797660 0.025 Uiso 1 1 d R . . . .
 O10 O 0.8936(2) 0.74928(19) 0.71271(13) 0.0193(4) Uani 1 1 d . . . . .
 H10A H 0.874368 0.704833 0.666304 0.029 Uiso 1 1 d GR . . . .
 H10B H 0.909308 0.697622 0.754743 0.029 Uiso 1 1 d GR . . . .
 N1 N 0.0917(3) 0.3586(2) 0.50390(15) 0.0148(4) Uani 1 1 d . . . . .
 N2 N 0.1229(3) 0.3948(2) 0.43677(15) 0.0132(4) Uani 1 1 d . . . . .
 C1 C -0.1304(3) 0.0405(2) 0.62948(18) 0.0171(5) Uani 1 1 d . . . . .
 C2 C -0.1223(3) 0.1075(2) 0.55099(18) 0.0147(5) Uani 1 1 d . . . . .
 C3 C -0.2184(3) 0.0837(2) 0.46904(18) 0.0155(5) Uani 1 1 d . . . . .
 C4 C -0.2113(3) 0.1511(3) 0.39742(18) 0.0175(5) Uani 1 1 d . . . . .
 H4 H -0.275679 0.134038 0.342008 0.021 Uiso 1 1 calc R . . . .
 C5 C -0.1120(3) 0.2417(2) 0.40670(18) 0.0157(5) Uani 1 1 d . . . . .
 H5 H -0.109640 0.288127 0.357982 0.019 Uiso 1 1 calc R . . . .
 C6 C -0.0141(3) 0.2661(2) 0.48784(18) 0.0138(5) Uani 1 1 d . . . . .
 C7 C -0.0210(3) 0.1988(3) 0.55858(18) 0.0167(5) Uani 1 1 d . . . . .
 H7 H 0.045013 0.215394 0.613598 0.020 Uiso 1 1 calc R . . . .
 C8 C 0.2248(3) 0.4888(2) 0.44629(17) 0.0138(5) Uani 1 1 d . . . . .
 C9 C 0.2452(3) 0.5323(3) 0.36895(18) 0.0168(5) Uani 1 1 d . . . . .
 H9 H 0.190604 0.499436 0.315364 0.020 Uiso 1 1 calc R . . . .
 C10 C 0.3437(4) 0.6222(3) 0.36961(19) 0.0205(6) Uani 1 1 d . . . . .
 H10 H 0.355070 0.652101 0.316654 0.025 Uiso 1 1 calc R . . . .
 C11 C 0.4266(3) 0.6692(2) 0.44810(18) 0.0159(5) Uani 1 1 d . . . . .
 C12 C 0.4059(3) 0.6271(2) 0.52670(17) 0.0119(5) Uani 1 1 d . . . . .
 C13 C 0.3058(3) 0.5370(2) 0.52482(17) 0.0131(5) Uani 1 1 d . . . . .
 H13 H 0.292229 0.507926 0.577477 0.016 Uiso 1 1 calc R . . . .
 C14 C 0.4918(3) 0.6768(2) 0.61184(17) 0.0132(5) Uani 1 1 d . . . . .

loop_
  _atom_site_aniso_label
  _atom_site_aniso_U_11
  _atom_site_aniso_U_22
  _atom_site_aniso_U_33
  _atom_site_aniso_U_23
  _atom_site_aniso_U_13
  _atom_site_aniso_U_12
 Zn1 0.01450(16) 0.01217(14) 0.00977(15) -0.00064(11) 0.00196(11) -0.00169(12)
 O1 0.0312(12) 0.0287(12) 0.0135(10) 0.0042(9) -0.0023(9) -0.0177(10)
 O2 0.0202(10) 0.0199(10) 0.0151(10) 0.0035(8) 0.0008(8) -0.0099(8)
 O3 0.0252(11) 0.0234(11) 0.0151(10) 0.0043(8) -0.0016(9) -0.0144(9)
 O4 0.0285(12) 0.0216(10) 0.0107(9) 0.0018(8) 0.0034(8) -0.0101(9)
 O5 0.0177(10) 0.0157(9) 0.0126(9) -0.0030(7) 0.0036(7) -0.0082(7)
 O6 0.0317(12) 0.0290(12) 0.0121(10) -0.0029(8) 0.0069(9) -0.0204(10)
 O7 0.0224(11) 0.0219(10) 0.0122(9) -0.0012(8) 0.0056(8) -0.0065(8)
 O8 0.0203(11) 0.0207(10) 0.0165(10) -0.0060(8) -0.0014(8) 0.0026(8)
 O9 0.0186(10) 0.0176(9) 0.0126(9) -0.0003(7) 0.0027(8) -0.0021(8)
 O10 0.0259(11) 0.0187(10) 0.0129(9) -0.0014(8) 0.0049(8) 0.0056(8)
 N1 0.0154(11) 0.0156(10) 0.0130(10) 0.0005(8) 0.0034(9) -0.0050(9)
 N2 0.0140(11) 0.0148(10) 0.0099(10) -0.0002(8) 0.0019(8) -0.0050(8)
 C1 0.0200(14) 0.0151(12) 0.0147(13) 0.0044(10) 0.0025(11) -0.0046(10)
 C2 0.0153(13) 0.0150(12) 0.0124(12) 0.0022(9) 0.0013(10) -0.0038(10)
 C3 0.0153(13) 0.0154(12) 0.0142(12) 0.0002(10) 0.0012(10) -0.0051(10)
 C4 0.0179(13) 0.0235(14) 0.0089(11) -0.0002(10) -0.0001(10) -0.0063(11)
 C5 0.0183(13) 0.0159(12) 0.0120(12) 0.0020(9) 0.0028(10) -0.0043(10)
 C6 0.0151(12) 0.0132(11) 0.0130(12) -0.0004(9) 0.0037(10) -0.0040(9)
 C7 0.0191(14) 0.0194(13) 0.0103(12) 0.0011(10) 0.0018(10) -0.0074(11)
 C8 0.0142(12) 0.0146(12) 0.0130(12) -0.0020(9) 0.0044(10) -0.0044(9)
 C9 0.0207(14) 0.0186(13) 0.0108(12) -0.0024(10) 0.0040(10) -0.0073(11)
 C10 0.0281(16) 0.0226(14) 0.0109(13) -0.0001(10) 0.0057(11) -0.0110(12)
 C11 0.0184(13) 0.0176(13) 0.0124(12) -0.0002(10) 0.0051(10) -0.0062(10)
 C12 0.0132(12) 0.0111(11) 0.0116(11) -0.0015(9) 0.0038(9) -0.0032(9)
 C13 0.0152(12) 0.0134(11) 0.0108(12) -0.0004(9) 0.0039(10) -0.0033(9)
 C14 0.0149(12) 0.0119(11) 0.0125(12) -0.0004(9) 0.0029(10) -0.0020(9)

_geom_special_details
;
 All esds (except the esd in the dihedral angle between two l.s. planes)
 are estimated using the full covariance matrix.  The cell esds are taken
 into account individually in the estimation of esds in distances, angles
 and torsion angles; correlations between esds in cell parameters are only
 used when they are defined by crystal symmetry.  An approximate (isotropic)
 treatment of cell esds is used for estimating esds involving l.s. planes.
;
loop_
  _geom_bond_atom_site_label_1
  _geom_bond_atom_site_label_2
  _geom_bond_distance
  _geom_bond_site_symmetry_2
  _geom_bond_publ_flag
 Zn1 O2 2.100(2) 1_665 ?
 Zn1 O5 2.0991(19) . ?
 Zn1 O7 2.124(2) . ?
 Zn1 O8 2.082(2) . ?
 Zn1 O9 2.077(2) . ?
 Zn1 O10 2.064(2) . ?
 O1 C1 1.247(4) . ?
 O2 C1 1.286(3) . ?
 O3 H3 0.8400 . ?
 O3 C3 1.353(3) . ?
 O4 C14 1.248(3) . ?
 O5 C14 1.284(3) . ?
 O6 H6 0.8400 . ?
 O6 C11 1.350(3) . ?
 O7 H7A 0.8871 . ?
 O7 H7B 0.8897 . ?
 O8 H8A 0.8680 . ?
 O8 H8B 0.8683 . ?
 O9 H9A 0.8562 . ?
 O9 H9B 0.8809 . ?
 O10 H10A 0.8777 . ?
 O10 H10B 0.8766 . ?
 N1 N2 1.264(3) . ?
 N1 C6 1.422(3) . ?
 N2 C8 1.416(3) . ?
 C1 C2 1.494(4) . ?
 C2 C3 1.405(4) . ?
 C2 C7 1.393(4) . ?
 C3 C4 1.401(4) . ?
 C4 H4 0.9500 . ?
 C4 C5 1.372(4) . ?
 C5 H5 0.9500 . ?
 C5 C6 1.403(4) . ?
 C6 C7 1.388(4) . ?
 C7 H7 0.9500 . ?
 C8 C9 1.400(4) . ?
 C8 C13 1.396(4) . ?
 C9 H9 0.9500 . ?
 C9 C10 1.379(4) . ?
 C10 H10 0.9500 . ?
 C10 C11 1.395(4) . ?
 C11 C12 1.414(4) . ?
 C12 C13 1.388(3) . ?
 C12 C14 1.496(4) . ?
 C13 H13 0.9500 . ?

loop_
  _geom_angle_atom_site_label_1
  _geom_angle_atom_site_label_2
  _geom_angle_atom_site_label_3
  _geom_angle
  _geom_angle_site_symmetry_1
  _geom_angle_site_symmetry_3
  _geom_angle_publ_flag
 O2 Zn1 O7 176.64(9) 1_665 . ?
 O5 Zn1 O2 85.87(8) . 1_665 ?
 O5 Zn1 O7 92.68(8) . . ?
 O8 Zn1 O2 90.46(9) . 1_665 ?
 O8 Zn1 O5 87.87(8) . . ?
 O8 Zn1 O7 92.52(9) . . ?
 O9 Zn1 O2 93.68(8) . 1_665 ?
 O9 Zn1 O5 177.00(8) . . ?
 O9 Zn1 O7 87.92(8) . . ?
 O9 Zn1 O8 89.17(8) . . ?
 O10 Zn1 O2 88.30(9) . 1_665 ?
 O10 Zn1 O5 90.00(8) . . ?
 O10 Zn1 O7 88.66(9) . . ?
 O10 Zn1 O8 177.61(8) . . ?
 O10 Zn1 O9 92.96(8) . . ?
 C1 O2 Zn1 127.46(18) . 1_445 ?
 C3 O3 H3 109.5 . . ?
 C14 O5 Zn1 128.28(17) . . ?
 C11 O6 H6 109.5 . . ?
 Zn1 O7 H7A 111.1 . . ?
 Zn1 O7 H7B 112.1 . . ?
 H7A O7 H7B 102.0 . . ?
 Zn1 O8 H8A 110.6 . . ?
 Zn1 O8 H8B 110.4 . . ?
 H8A O8 H8B 103.5 . . ?
 Zn1 O9 H9A 109.6 . . ?
 Zn1 O9 H9B 110.2 . . ?
 H9A O9 H9B 117.1 . . ?
 Zn1 O10 H10A 111.3 . . ?
 Zn1 O10 H10B 110.9 . . ?
 H10A O10 H10B 102.8 . . ?
 N2 N1 C6 113.7(2) . . ?
 N1 N2 C8 117.7(2) . . ?
 O1 C1 O2 123.6(3) . . ?
 O1 C1 C2 119.9(3) . . ?
 O2 C1 C2 116.6(2) . . ?
 C3 C2 C1 121.6(2) . . ?
 C7 C2 C1 120.0(2) . . ?
 C7 C2 C3 118.4(3) . . ?
 O3 C3 C2 121.8(2) . . ?
 O3 C3 C4 118.1(2) . . ?
 C4 C3 C2 120.1(2) . . ?
 C3 C4 H4 119.8 . . ?
 C5 C4 C3 120.5(3) . . ?
 C5 C4 H4 119.8 . . ?
 C4 C5 H5 119.9 . . ?
 C4 C5 C6 120.3(3) . . ?
 C6 C5 H5 119.9 . . ?
 C5 C6 N1 124.3(2) . . ?
 C7 C6 N1 116.6(2) . . ?
 C7 C6 C5 119.0(2) . . ?
 C2 C7 H7 119.2 . . ?
 C6 C7 C2 121.7(3) . . ?
 C6 C7 H7 119.2 . . ?
 C9 C8 N2 115.2(2) . . ?
 C13 C8 N2 125.5(2) . . ?
 C13 C8 C9 119.3(2) . . ?
 C8 C9 H9 119.6 . . ?
 C10 C9 C8 120.8(3) . . ?
 C10 C9 H9 119.6 . . ?
 C9 C10 H10 120.0 . . ?
 C9 C10 C11 119.9(3) . . ?
 C11 C10 H10 120.0 . . ?
 O6 C11 C10 118.0(2) . . ?
 O6 C11 C12 122.1(2) . . ?
 C10 C11 C12 119.9(2) . . ?
 C11 C12 C14 121.1(2) . . ?
 C13 C12 C11 119.4(2) . . ?
 C13 C12 C14 119.5(2) . . ?
 C8 C13 H13 119.7 . . ?
 C12 C13 C8 120.6(2) . . ?
 C12 C13 H13 119.7 . . ?
 O4 C14 O5 123.7(3) . . ?
 O4 C14 C12 119.7(2) . . ?
 O5 C14 C12 116.6(2) . . ?

loop_
  _geom_torsion_atom_site_label_1
  _geom_torsion_atom_site_label_2
  _geom_torsion_atom_site_label_3
  _geom_torsion_atom_site_label_4
  _geom_torsion
  _geom_torsion_site_symmetry_1
  _geom_torsion_site_symmetry_2
  _geom_torsion_site_symmetry_3
  _geom_torsion_site_symmetry_4
  _geom_torsion_publ_flag
 Zn1 O2 C1 O1 3.0(5) 1_445 . . . ?
 Zn1 O2 C1 C2 -175.53(19) 1_445 . . . ?
 Zn1 O5 C14 O4 -1.9(4) . . . . ?
 Zn1 O5 C14 C12 177.40(17) . . . . ?
 O1 C1 C2 C3 -178.3(3) . . . . ?
 O1 C1 C2 C7 -0.7(5) . . . . ?
 O2 C1 C2 C3 0.3(4) . . . . ?
 O2 C1 C2 C7 178.0(3) . . . . ?
 O3 C3 C4 C5 177.4(3) . . . . ?
 O6 C11 C12 C13 -177.6(3) . . . . ?
 O6 C11 C12 C14 1.5(4) . . . . ?
 N1 N2 C8 C9 -174.5(3) . . . . ?
 N1 N2 C8 C13 7.1(4) . . . . ?
 N1 C6 C7 C2 178.7(3) . . . . ?
 N2 N1 C6 C5 -20.5(4) . . . . ?
 N2 N1 C6 C7 161.1(3) . . . . ?
 N2 C8 C9 C10 -178.7(3) . . . . ?
 N2 C8 C13 C12 178.2(3) . . . . ?
 C1 C2 C3 O3 -0.5(5) . . . . ?
 C1 C2 C3 C4 177.6(3) . . . . ?
 C1 C2 C7 C6 -177.4(3) . . . . ?
 C2 C3 C4 C5 -0.8(5) . . . . ?
 C3 C2 C7 C6 0.4(5) . . . . ?
 C3 C4 C5 C6 1.5(5) . . . . ?
 C4 C5 C6 N1 -179.5(3) . . . . ?
 C4 C5 C6 C7 -1.2(4) . . . . ?
 C5 C6 C7 C2 0.2(4) . . . . ?
 C6 N1 N2 C8 178.5(2) . . . . ?
 C7 C2 C3 O3 -178.2(3) . . . . ?
 C7 C2 C3 C4 -0.1(4) . . . . ?
 C8 C9 C10 C11 1.3(5) . . . . ?
 C9 C8 C13 C12 -0.1(4) . . . . ?
 C9 C10 C11 O6 177.3(3) . . . . ?
 C9 C10 C11 C12 -2.1(5) . . . . ?
 C10 C11 C12 C13 1.7(4) . . . . ?
 C10 C11 C12 C14 -179.2(3) . . . . ?
 C11 C12 C13 C8 -0.6(4) . . . . ?
 C11 C12 C14 O4 180.0(3) . . . . ?
 C11 C12 C14 O5 0.6(4) . . . . ?
 C13 C8 C9 C10 -0.3(4) . . . . ?
 C13 C12 C14 O4 -1.0(4) . . . . ?
 C13 C12 C14 O5 179.7(2) . . . . ?
 C14 C12 C13 C8 -179.7(3) . . . . ?

_shelx_res_file
;
TITL r20210503a_a.res in P2(1)/c
    r20210503a.res
    created by SHELXL-2018/3 at 16:02:27 on 03-May-2021
REM Old TITL r20210503a in P2(1)/c
REM SHELXT solution in P2(1)/c: R1 0.083, Rweak 0.136, Alpha 0.046
REM <I/s> 1.991 for 184 systematic absences, Orientation as input
REM Formula found by SHELXT: C14 N2 O10 Zn
CELL 0.71073 9.4322 11.3669 16.0822 90 106 90
ZERR 4 0.0004 0.0004 0.0007 0 0.004 0
LATT 1
SYMM -X,0.5+Y,0.5-Z
SFAC C H N O Zn
UNIT 56 64 8 40 4

L.S. 10
PLAN  20
SIZE 0.16 0.13 0.1
TEMP -160
list 4
conf
htab
bond $h
fmap 2 53
acta
REM <olex2.extras>
REM <HklSrc "%.\\r20210503a.hkl">
REM </olex2.extras>

WGHT    0.035800    3.739900
FVAR       0.34058
ZN1   5    0.716700    0.856031    0.713031    11.00000    0.01450    0.01217 =
         0.00977   -0.00064    0.00196   -0.00169
O1    4   -0.045504    0.065789    0.701553    11.00000    0.03120    0.02872 =
         0.01345    0.00422   -0.00229   -0.01768
O2    4   -0.229429   -0.040237    0.618025    11.00000    0.02016    0.01986 =
         0.01506    0.00351    0.00076   -0.00991
O3    4   -0.322296   -0.001547    0.456938    11.00000    0.02522    0.02336 =
         0.01505    0.00429   -0.00163   -0.01443
AFIX 147
H3    2   -0.317622   -0.034433    0.504394    11.00000   -1.50000
AFIX   0
O4    4    0.471098    0.638009    0.680146    11.00000    0.02854    0.02163 =
         0.01069    0.00176    0.00339   -0.01015
O5    4    0.583127    0.759676    0.609418    11.00000    0.01771    0.01571 =
         0.01257   -0.00301    0.00361   -0.00821
O6    4    0.526157    0.753693    0.445964    11.00000    0.03172    0.02899 =
         0.01205   -0.00290    0.00688   -0.02042
AFIX 147
H6    2    0.562384    0.780280    0.496068    11.00000   -1.50000
AFIX   0
O7    4    0.668366    0.742671    0.806589    11.00000    0.02240    0.02186 =
         0.01216   -0.00119    0.00563   -0.00648
AFIX   7
H7A   2    0.588450    0.699988    0.783558    11.00000   -1.50000
H7B   2    0.642001    0.782381    0.847627    11.00000   -1.50000
AFIX   0
O8    4    0.534591    0.962190    0.707883    11.00000    0.02027    0.02069 =
         0.01649   -0.00598   -0.00143    0.00265
AFIX   7
H8A   2    0.491982    0.983181    0.654993    11.00000   -1.50000
H8B   2    0.562420    1.028529    0.734064    11.00000   -1.50000
AFIX   0
O9    4    0.840036    0.957809    0.814620    11.00000    0.01864    0.01757 =
         0.01264   -0.00032    0.00265   -0.00205
AFIX   3
H9A   2    0.871936    0.914649    0.859530    11.00000   -1.50000
H9B   2    0.905686    0.999549    0.797660    11.00000   -1.50000
AFIX   0
O10   4    0.893594    0.749277    0.712707    11.00000    0.02591    0.01871 =
         0.01286   -0.00140    0.00487    0.00555
AFIX   7
H10A  2    0.874368    0.704833    0.666304    11.00000   -1.50000
H10B  2    0.909308    0.697622    0.754743    11.00000   -1.50000
AFIX   0
N1    3    0.091670    0.358564    0.503900    11.00000    0.01543    0.01557 =
         0.01297    0.00054    0.00344   -0.00495
N2    3    0.122919    0.394804    0.436774    11.00000    0.01398    0.01482 =
         0.00986   -0.00022    0.00189   -0.00504
C1    1   -0.130406    0.040458    0.629475    11.00000    0.01996    0.01513 =
         0.01474    0.00440    0.00253   -0.00458
C2    1   -0.122250    0.107474    0.550988    11.00000    0.01533    0.01504 =
         0.01239    0.00218    0.00132   -0.00383
C3    1   -0.218407    0.083669    0.469036    11.00000    0.01532    0.01535 =
         0.01416    0.00021    0.00118   -0.00506
C4    1   -0.211292    0.151137    0.397424    11.00000    0.01790    0.02352 =
         0.00888   -0.00021   -0.00011   -0.00633
AFIX  43
H4    2   -0.275679    0.134038    0.342008    11.00000   -1.20000
AFIX   0
C5    1   -0.112050    0.241722    0.406703    11.00000    0.01830    0.01587 =
         0.01198    0.00196    0.00276   -0.00430
AFIX  43
H5    2   -0.109640    0.288127    0.357982    11.00000   -1.20000
AFIX   0
C6    1   -0.014077    0.266142    0.487841    11.00000    0.01513    0.01319 =
         0.01296   -0.00042    0.00374   -0.00403
C7    1   -0.020999    0.198794    0.558578    11.00000    0.01907    0.01943 =
         0.01027    0.00107    0.00185   -0.00743
AFIX  43
H7    2    0.045013    0.215394    0.613598    11.00000   -1.20000
AFIX   0
C8    1    0.224753    0.488753    0.446286    11.00000    0.01421    0.01459 =
         0.01300   -0.00198    0.00440   -0.00436
C9    1    0.245223    0.532267    0.368946    11.00000    0.02068    0.01858 =
         0.01083   -0.00236    0.00405   -0.00729
AFIX  43
H9    2    0.190604    0.499436    0.315364    11.00000   -1.20000
AFIX   0
C10   1    0.343703    0.622202    0.369605    11.00000    0.02809    0.02260 =
         0.01095   -0.00007    0.00567   -0.01099
AFIX  43
H10   2    0.355070    0.652101    0.316654    11.00000   -1.20000
AFIX   0
C11   1    0.426610    0.669226    0.448100    11.00000    0.01841    0.01757 =
         0.01236   -0.00017    0.00510   -0.00618
C12   1    0.405939    0.627142    0.526705    11.00000    0.01315    0.01113 =
         0.01159   -0.00148    0.00380   -0.00321
C13   1    0.305764    0.537019    0.524817    11.00000    0.01523    0.01339 =
         0.01083   -0.00041    0.00392   -0.00332
AFIX  43
H13   2    0.292229    0.507926    0.577477    11.00000   -1.20000
AFIX   0
C14   1    0.491776    0.676849    0.611836    11.00000    0.01486    0.01187 =
         0.01248   -0.00037    0.00291   -0.00201
HKLF 4


REM  r20210503a_a.res in P2(1)/c
REM wR2 = 0.1260, GooF = S = 1.104, Restrained GooF = 1.104 for all data
REM R1 = 0.0519 for 4485 Fo > 4sig(Fo) and 0.0704 for all 5723 data
REM 249 parameters refined using 0 restraints

END

WGHT      0.0358      3.7442

REM Instructions for potential hydrogen bonds
HTAB O3 O2
HTAB O6 O5
HTAB O7 O4
EQIV $3 x, -y+3/2, z+1/2
HTAB O7 O6_$3
EQIV $4 -x, -y+1, -z+1
HTAB O8 O3_$4
EQIV $5 -x+1, y+1/2, -z+3/2
HTAB O8 O4_$5
HTAB O9 N1_$5
EQIV $2 x+1, y+1, z
HTAB O9 O1_$2
EQIV $6 -x+1, -y+1, -z+1
HTAB O10 N2_$6
HTAB O10 O1_$5
HTAB C4 O8_$4
HTAB C5 O10_$6
EQIV $7 x, -y+1/2, z-1/2
HTAB C9 O1_$7
EQIV $8 -x+1, y-1/2, -z+3/2
HTAB C13 O9_$8

REM Highest difference peak  0.751,  deepest hole -0.722,  1-sigma level  0.125
Q1    1   0.7508  0.9336  0.7962  11.00000  0.05    0.75
Q2    1   0.8168  0.8584  0.7146  11.00000  0.05    0.60
Q3    1   0.4485  0.7982  0.4370  11.00000  0.05    0.54
Q4    1   0.9980  0.7617  0.7001  11.00000  0.05    0.47
Q5    1   0.9689  0.7001  0.7512  11.00000  0.05    0.47
Q6    1   0.3359  0.6149  0.5394  11.00000  0.05    0.43
Q7    1  -0.1843 -0.0203  0.3772  11.00000  0.05    0.43
Q8    1   0.4563  0.6432  0.4978  11.00000  0.05    0.43
Q9    1   0.4982  0.9990  0.7447  11.00000  0.05    0.43
Q10   1   0.1149  0.5399  0.3176  11.00000  0.05    0.41
Q11   1  -0.3806  0.0215  0.5800  11.00000  0.05    0.41
Q12   1  -0.0426  0.2256  0.4392  11.00000  0.05    0.41
Q13   1  -0.0488  0.1689  0.7371  11.00000  0.05    0.40
Q14   1   0.6008  0.7953  0.7894  11.00000  0.05    0.40
Q15   1   0.6284  0.7250  0.4346  11.00000  0.05    0.40
Q16   1   1.0179  0.8649  0.9197  11.00000  0.05    0.39
Q17   1  -0.0712  0.1630  0.5530  11.00000  0.05    0.39
Q18   1   0.4216  0.6166  0.2612  11.00000  0.05    0.39
Q19   1   0.0376  0.0746  0.6829  11.00000  0.05    0.39
Q20   1   0.6545  0.7399  0.5384  11.00000  0.05    0.39
;
_shelx_res_checksum                46226
_shelx_hkl_file
;
   0   0  -2   18.48    1.73
   0   0   2   16.68    1.70
   0   0  -2   18.92    1.65
   0   0   3    1.18    0.60
   0   0  -3   -0.25    0.49
   0   0   3    0.32    0.43
   0   0  -3    0.86    0.81
   0   0   4  417.55   11.76
   0   0   4  432.86   11.09
   0   0  -4  409.91   11.80
   0   0  -5    0.59    0.75
   0   0   5    0.69    0.50
   0   0   5    0.69    0.64
   0   0   6    2.37    1.12
   0   0   6    4.12    1.38
   0   0  -6    0.30    0.72
   0   0   7   -0.07    0.81
   0   0   7    0.84    1.41
   0   0   8  782.53   21.31
   0   0   8  755.70   22.63
   0   0   9   -0.95    1.40
   0   0   9    3.33    2.64
   0   0  10  933.79   26.12
   0   0  10  948.66   28.68
   0   0  11    0.70    1.28
   0   0  11    4.59    2.78
   0   0  12 2343.11   49.82
   0   0  12 2337.60   46.02
   0   0  13   -4.08    3.19
   0   0  13    2.47    1.80
   0   0  14  151.90   12.66
   0   0  14  155.70   14.48
   0   0  15    0.85    1.70
   0   0  15   -2.31    2.68
   0   0  16    2.61    2.35
   0   0  16   -1.11    2.80
   0   0  17   -3.73    3.69
   0   0  17    2.20    3.29
   0   0  18  156.51   15.31
   0   0  18  162.89   17.31
   0   0  19   -1.42    3.67
   0   0  19    2.39    2.44
   0   0  20   21.42    6.50
   0   0  20   12.39    5.99
   0   0  21    1.46    4.78
   0   0  22    9.29    5.81
   0   1   0   -0.11    0.30
   0  -1   0   -0.08    0.16
   0  -1   0   -0.16    0.37
   0  -1   0    0.03    0.26
   0   1   0   -0.10    0.21
   0  -1  -1    6.15    0.98
   0  -1   1    5.31    0.80
   0   1  -1    5.59    0.82
   0   1  -1    6.84    1.11
   0  -1  -1    4.81    0.72
   0  -1   1    4.40    0.85
   0   1  -2  656.86    9.67
   0  -1   2  649.49   11.10
   0  -1  -2  664.28   11.59
   0   1  -2  692.73   11.69
   0   1   2  656.87   11.47
   0  -1   2  681.10    9.80
   0   1   2  661.84    8.22
   0  -1  -2  684.41   11.53
   0  -1  -2  680.21    8.41
   0  -1   2  679.70   12.12
   0   1  -2  659.75   12.16
   0  -1   3  495.11    8.65
   0  -1  -3  499.58   11.49
   0  -1   3  488.23   10.86
   0  -1   3  519.17   12.32
   0  -1  -3  509.57   11.57
   0   1  -3  517.51   11.51
   0   1   3  542.64   12.21
   0   1   3  487.52   11.41
   0   1  -3  488.74    8.60
   0   1  -3  511.95   12.31
   0  -1   4  457.92   11.58
   0   1   4  460.14   12.44
   0   1   4  462.82   12.24
   0  -1  -4  495.05   12.84
   0  -1  -4  472.17   12.67
   0   1  -4  486.48   13.58
   0  -1   4  470.91    8.68
   0   1  -4  469.87   12.20
   0  -1   4  488.42   13.42
   0  -1   5  157.74    8.47
   0   1   5  151.96    8.02
   0   1   5  163.67    7.89
   0  -1   5  144.81    7.22
   0  -1  -5  162.46    8.11
   0   1  -5  167.10    8.31
   0  -1   5  176.23    5.45
   0   1  -5  167.57    5.14
   0  -1   6   73.30    5.47
   0   1  -6   69.72    3.35
   0   1   6   70.52    5.72
   0  -1   6   70.62    3.56
   0  -1   6   75.02    6.18
   0   1   6   69.86    5.85
   0   1  -6   78.74    6.17
   0  -1   7  947.67   23.91
   0  -1   7  991.02   21.84
   0  -1   7  917.12   12.83
   0   1  -7  929.73   11.89
   0   1   7 1004.31   24.10
   0   1   7  960.73   22.48
   0   1   8 1242.13   29.15
   0   1   8 1375.80   29.19
   0  -1   8 1312.10   30.51
   0  -1   8 1360.83   27.36
   0   1  -8 1241.23   13.06
   0  -1   9  691.37   23.35
   0   1   9  670.32   22.67
   0  -1   9  627.60   19.97
   0   1  -9  671.26    8.75
   0   1   9  651.59   21.08
   0  -1  10  594.11   20.53
   0   1  10  603.61   21.65
   0   1  10  552.13   21.88
   0  -1  10  617.33   23.51
   0   1  11  304.13   17.21
   0  -1  11  305.56   17.50
   0  -1  11  351.11   16.82
   0   1  11  326.83   16.88
   0   1  12  101.44   10.44
   0   1  12  105.12   10.00
   0  -1  12  105.65   10.80
   0  -1  12  108.22    9.74
   0   1  13   21.35    4.87
   0   1  13   29.58    6.12
   0  -1  13   17.64    3.95
   0  -1  13   20.25    4.89
   0   1  14  180.55   14.15
   0  -1  14  195.75   16.17
   0   1  14  176.99   15.09
   0  -1  14  211.86   14.96
   0   1  15   -0.19    2.32
   0   1  15    3.04    3.24
   0  -1  15    1.01    1.46
   0  -1  15   -0.89    2.14
   0   1  16   27.37    6.41
   0  -1  16   31.63    6.38
   0  -1  16   32.81    7.08
   0   1  16   34.05    6.92
   0  -1  17  170.83   17.01
   0   1  17  200.62   18.77
   0  -1  17  169.49   15.04
   0   1  17  173.34   15.64
   0  -1  18  113.42   12.75
   0   1  18  112.04   14.57
   0  -1  18  111.90   14.58
   0   1  18  111.39   13.00
   0  -1  19  227.08   18.78
   0   1  19  209.70   21.19
   0   1  19  219.01   18.58
   0  -1  19  183.20   19.47
   0   1  20  230.10   19.85
   0  -1  20  184.73   20.21
   0  -1  20  235.73   19.65
   0   1  20  236.68   23.04
   0   1  21   61.81   10.72
   0  -1  21   48.92   11.50
   0  -1  22  145.77   19.82
   0  -2   0   44.69    3.78
   0  -2   0   42.06    2.95
   0  -2   0   42.50    3.26
   0   2   0   41.26    2.93
   0   2   0   36.67    2.95
   0   2  -1  993.09   17.86
   0   2   1  989.42   15.37
   0   2  -1  883.11   15.08
   0   2   1 1003.84   15.31
   0  -2  -1  899.08   14.80
   0  -2   1  903.64   16.68
   0  -2   1  958.60   15.72
   0  -2  -1  988.70   15.26
   0  -2   2   10.79    1.86
   0  -2   2    6.99    1.53
   0   2  -2    5.04    1.39
   0  -2   2   12.64    2.22
   0   2   2   10.60    1.57
   0   2  -2   10.15    1.86
   0  -2  -2    7.42    1.23
   0   2   2    7.33    1.43
   0  -2  -2    8.82    1.60
   0  -2   3  782.23   17.31
   0  -2   3  726.14   14.09
   0  -2   3  805.44   16.66
   0  -2  -3  733.47   12.90
   0   2   3  682.98   11.99
   0   2   3  693.57   15.18
   0   2  -3  777.41   14.50
   0   2  -3  786.86   17.53
   0  -2  -3  761.61   16.16
   0   2  -3  774.30   17.31
   0  -2   4   18.12    2.51
   0   2   4   12.76    2.25
   0   2  -4   17.56    2.87
   0  -2  -4   17.06    1.90
   0  -2  -4   19.13    2.75
   0  -2   4   18.05    2.41
   0   2   4   14.41    1.72
   0   2  -4   16.87    2.25
   0  -2   4   15.99    2.73
   0  -2  -4   15.72    2.57
   0   2  -4   18.21    2.79
   0  -2   5    9.47    1.76
   0  -2   5   14.62    2.56
   0   2  -5   10.59    2.31
   0  -2  -5   11.63    1.54
   0   2   5   10.17    2.29
   0   2  -5    8.45    1.69
   0  -2   5    9.62    2.29
   0   2   5   11.82    1.48
   0   2  -6  209.25    7.74
   0  -2   6  222.93   11.40
   0   2   6  231.49    6.16
   0  -2   6  205.26    9.68
   0   2   6  199.77   10.21
   0  -2   6  208.77    8.04
   0   2  -6  215.84   10.64
   0  -2  -6  216.92    6.34
   0   2   7  228.91   11.76
   0   2   7  242.11    5.83
   0   2   7  230.12   12.13
   0  -2   7  222.72   12.27
   0  -2  -7  230.68    6.21
   0  -2   7  227.11   10.77
   0   2  -7  216.31    7.89
   0  -2   7  233.41    8.60
   0   2   8    1.76    0.46
   0   2   8    2.83    1.80
   0  -2   8    3.63    2.09
   0   2   8    3.18    1.81
   0  -2   8    3.47    1.34
   0  -2   8    0.78    1.08
   0   2  -8    1.41    0.63
   0  -2  -8    1.77    0.64
   0  -2   9   66.00    6.56
   0   2  -9   56.99    4.04
   0  -2   9   64.79    7.25
   0   2   9   70.80    7.46
   0  -2   9   61.18    4.43
   0   2   9   60.83    7.17
   0   2  10  184.15   12.91
   0  -2  10  196.60    7.81
   0   2  10  173.25   11.95
   0   2 -10  204.41    7.16
   0  -2  10  186.07   13.21
   0  -2  10  192.04   11.76
   0  -2  11  594.80   24.80
   0   2 -11  647.29   12.00
   0   2  11  548.09   22.51
   0   2  11  578.55   24.24
   0  -2  11  601.03   21.77
   0  -2  11  618.67   13.24
   0  -2  12   30.69    5.24
   0  -2  12   40.06    6.80
   0   2 -12   38.86    2.57
   0   2  12   27.97    5.27
   0   2  13  327.65   18.71
   0   2  13  373.52   21.58
   0  -2  13  338.24   17.90
   0  -2  13  332.20   20.23
   0   2  14   26.20    6.25
   0   2  14   37.02    6.80
   0  -2  14   29.23    6.04
   0  -2  14   31.50    5.62
   0   2  15  336.61   22.27
   0  -2  15  342.95   19.62
   0  -2  15  332.58   22.01
   0   2  15  295.20   19.34
   0  -2  16   27.42    6.70
   0  -2  16   25.23    5.89
   0   2  16   23.05    6.06
   0   2  16   24.06    5.80
   0  -2  17  126.36   12.83
   0  -2  17  148.03   15.86
   0   2  17  124.55   13.29
   0  -2  18   89.81   13.19
   0  -2  18   92.37   11.43
   0   2  18   89.75   11.76
   0  -2  19    2.58    3.67
   0  -2  19   -3.57    2.92
   0   2  19    2.36    3.80
   0  -2  20   45.01   10.22
   0   2  20   51.67   10.08
   0  -2  21    7.91    5.80
   0   2  21    0.57    2.38
   0  -2  22   -0.06    3.87
   0   3   0    0.60    1.30
   0  -3   0    0.03    0.94
   0  -3   0   -1.74    1.56
   0  -3   0   -0.11    0.77
   0   3   0    0.26    0.67
   0  -3   1  149.32    6.66
   0   3  -1  151.28    8.66
   0  -3  -1  156.96    7.29
   0  -3   1  158.25    8.43
   0  -3  -1  143.37    7.13
   0  -3   1  161.80    7.86
   0   3  -1  152.22    7.44
   0   3   1  155.17    7.23
   0   3   1  165.18    7.68
   0   3  -2   -0.81    0.89
   0  -3  -2    2.73    1.35
   0   3   2   -0.10    0.86
   0   3  -2   -0.50    0.96
   0  -3   2   -2.16    1.31
   0  -3  -2    2.11    1.22
   0   3   2    0.24    1.11
   0  -3   2   -1.20    1.36
   0   3  -3  312.96   10.97
   0  -3  -3  320.89   10.56
   0   3  -3  339.90   13.47
   0  -3   3  306.12   12.14
   0  -3   3  325.76   12.86
   0   3   3  299.52   11.38
   0   3   3  304.49   10.08
   0  -3   3  302.08   10.98
   0  -3   4   62.99    5.87
   0  -3   4   57.59    5.36
   0  -3   4   52.79    4.61
   0  -3  -4   56.41    4.32
   0   3   4   45.53    3.84
   0   3   4   55.13    5.14
   0   3  -4   61.39    4.93
   0   3  -5  193.29    8.74
   0   3   5  190.90   10.05
   0   3   5  191.68    7.68
   0  -3   5  185.08   10.55
   0  -3   5  201.94    9.34
   0   3  -5  204.05   11.17
   0  -3   5  203.45   10.32
   0  -3  -5  209.89    8.38
   0  -3   6 1128.36   25.02
   0   3   6 1152.86   18.47
   0  -3   6 1109.90   27.12
   0  -3  -6 1156.62   19.35
   0   3  -6 1053.02   20.91
   0   3   6 1125.94   25.91
   0  -3   6 1153.87   22.52
   0  -3   7 1200.33   26.79
   0   3   7 1169.32   27.43
   0  -3  -7 1170.44   19.03
   0  -3   7 1213.45   23.54
   0   3  -7 1215.75   22.24
   0  -3   7 1184.61   29.74
   0  -3   8   12.17    2.35
   0   3   8   12.22    3.09
   0  -3   8   11.74    2.78
   0   3  -8   11.34    2.38
   0   3   8   12.75    1.74
   0  -3  -8   11.49    2.05
   0  -3   8   14.80    3.94
   0  -3   9  180.00   12.88
   0  -3   9  167.67    8.91
   0   3   9  162.94   11.54
   0  -3  -9  163.91    6.38
   0   3   9  164.31    5.95
   0   3  -9  171.24    8.54
   0  -3   9  159.74   10.49
   0  -3  10    2.26    1.64
   0   3  10    1.05    0.62
   0  -3  10   -0.77    2.19
   0  -3  10    0.05    1.14
   0   3  10    0.79    1.50
   0  -3 -10    2.65    0.99
   0   3 -10   -0.14    1.02
   0  -3  11   58.30    5.37
   0   3  11   66.70    8.09
   0  -3  11   75.80    7.84
   0   3 -11   68.68    5.06
   0  -3  12   42.89    7.23
   0  -3  12   30.70    5.38
   0   3 -12   34.33    3.56
   0   3  12   29.90    5.64
   0  -3  13   37.91    7.16
   0  -3  13   38.18    6.03
   0   3 -13   39.34    3.46
   0   3  13   30.83    5.76
   0  -3  14    8.76    3.82
   0  -3  14    7.07    4.02
   0   3  14   11.08    3.78
   0   3  15    0.45    2.37
   0  -3  15    2.18    1.38
   0  -3  16    1.79    2.56
   0   3  16    1.47    3.02
   0  -3  16    0.27    2.09
   0   3  17  146.36   14.90
   0  -3  17  113.01   14.15
   0  -3  17  116.81   12.15
   0   3  18    7.21    3.09
   0  -3  18    8.42    3.66
   0  -3  18   11.49    4.95
   0   3  19  109.70   13.80
   0  -3  19  115.18   15.38
   0  -3  20   21.91    7.04
   0   3  20   35.01    7.90
   0  -3  21   49.83   10.27
   0   3  21   49.83   10.68
   0   3  22   18.18    6.65
   0  -4   0   73.58    6.99
   0   4   0   67.29    5.73
   0   4   0   66.99    5.31
   0   4   1    4.95    1.55
   0  -4   1    5.27    1.65
   0  -4   1   -0.18    1.64
   0   4  -1    3.49    1.40
   0   4   1    2.50    0.83
   0  -4   2  273.06   12.96
   0  -4   2  267.31   10.19
   0   4  -2  279.33   11.99
   0   4   2  268.97   11.49
   0   4   2  267.30   11.04
   0   4   3   58.01    5.23
   0  -4   3   57.44    5.96
   0   4   3   61.63    5.68
   0   4  -3   59.70    5.58
   0   4   4  323.22   12.20
   0   4   4  340.96   13.88
   0   4  -4  347.91   13.60
   0  -4   4  357.68   15.37
   0  -4   4  328.03   14.39
   0   4   5  272.38   10.89
   0   4   5  262.83   12.68
   0   4  -5  249.95   11.67
   0  -4   5  246.83   13.21
   0  -4   5  272.41   13.34
   0  -4   6   14.12    3.11
   0   4  -6    9.74    2.64
   0   4   6   13.48    3.30
   0  -4  -6   10.89    2.30
   0  -4   6    7.52    2.57
   0   4   6   15.10    2.63
   0  -4  -7    1.06    1.40
   0   4  -7    2.79    1.28
   0  -4   7    0.52    0.89
   0   4   7    2.36    1.71
   0  -4   7    1.89    1.19
   0   4   7   -0.15    0.98
   0   4   8    2.30    1.11
   0   4  -8    3.00    1.74
   0   4   8    2.93    1.72
   0  -4   8    0.97    1.93
   0  -4  -8    3.08    1.46
   0  -4   8    3.51    1.80
   0   4   9   23.36    4.84
   0  -4   9   28.71    4.83
   0   4   9   35.83    3.65
   0  -4  -9   32.09    3.77
   0  -4   9   33.20    5.15
   0   4  -9   32.05    4.30
   0  -4  10   47.42    7.19
   0   4  10   52.94    4.22
   0   4  10   51.67    6.98
   0   4 -10   51.85    5.40
   0  -4 -10   54.90    4.55
   0  -4  10   69.15    7.57
   0  -4  11   11.84    3.50
   0  -4  11   12.48    4.32
   0  -4 -11   12.62    2.03
   0   4  11   17.95    4.52
   0   4  11   14.20    2.04
   0   4 -11   18.39    3.32
   0   4 -12   23.87    3.65
   0  -4  12   30.25    6.25
   0   4  12   22.20    2.06
   0   4  12   12.25    4.20
   0  -4  12   20.55    4.37
   0  -4  13  101.31   11.71
   0   4 -13  111.90    7.38
   0  -4  13   97.84    9.75
   0   4  13   98.64   11.04
   0  -4  14  226.15   18.42
   0   4  14  211.56   16.63
   0  -4  14  238.97   15.79
   0   4  15  110.37   12.54
   0  -4  15  108.45   13.32
   0  -4  15  125.54   12.08
   0   4  16   93.90   11.81
   0  -4  16  132.92   12.79
   0  -4  16  122.07   14.91
   0  -4  17   65.31    9.35
   0  -4  17   47.04    9.50
   0   4  17   63.58   10.20
   0   4  18   28.20    7.17
   0  -4  18   34.56    7.13
   0   4  19    1.91    2.74
   0  -4  19   10.05    5.16
   0   4  20   15.58    5.44
   0  -4  20   14.19    6.29
   0  -4  21    7.59    5.14
   0   4  21    1.82    4.44
   0   4  22   10.72    5.72
   0   5   0    1.21    1.35
   0  -5   0   -0.93    1.50
   0   5   0   -0.97    1.48
   0   5   1   25.50    3.94
   0  -5   1   29.32    4.67
   0   5  -1   31.16    4.47
   0   5   1   22.42    3.94
   0  -5   2  364.27   16.77
   0   5   2  355.04   14.40
   0   5   2  356.81   14.64
   0   5  -2  365.02   15.33
   0   5   3    3.50    1.67
   0   5   3    3.72    1.90
   0   5  -3    6.02    2.27
   0  -5   3    1.44    1.16
   0  -5   4 1735.24   38.11
   0  -5   4 1687.45   36.01
   0   5  -4 1691.34   32.90
   0   5   5  104.03    8.69
   0  -5   5  107.89    9.32
   0  -5   5   99.51    8.79
   0   5   5  101.69    7.69
   0   5  -5  101.39    8.40
   0   5   6  869.20   21.96
   0   5   6  822.05   25.35
   0  -5   6  800.57   25.30
   0  -5   6  829.47   26.77
   0   5  -6  827.90   23.40
   0   5   7   11.10    3.11
   0  -5   7   11.09    3.24
   0   5   7   11.89    2.50
   0   5  -7    4.97    2.27
   0  -5   7    9.50    3.00
   0   5   8  314.93   16.88
   0  -5   8  276.96   15.35
   0   5  -8  288.19   14.12
   0  -5   8  283.88   16.99
   0   5   8  299.25   12.44
   0   5   9   23.65    3.53
   0  -5   9   16.99    4.07
   0  -5   9   23.10    5.30
   0   5   9   34.76    5.99
   0   5  -9   29.89    5.00
   0  -5  10    3.23    2.10
   0   5  10    2.89    1.32
   0   5  10   -0.36    1.46
   0  -5  10    0.65    1.39
   0   5 -10    4.10    1.72
   0   5  11    1.07    0.74
   0  -5  11    1.74    2.04
   0  -5  11    2.10    1.83
   0   5 -11    1.94    1.34
   0   5  11    6.80    3.21
   0  -5  12   18.99    4.48
   0   5  12   14.68    4.65
   0  -5  12   19.41    5.21
   0   5  12   21.00    2.85
   0   5 -12   21.04    3.97
   0  -5  13    0.74    2.41
   0  -5  13    3.72    2.88
   0   5  13    3.81    2.75
   0   5 -13   -0.02    0.94
   0  -5  14   83.25    9.52
   0   5  14   82.76   10.75
   0  -5  14  114.65   13.20
   0  -5  15    2.44    2.62
   0  -5  15   -0.19    2.51
   0   5  15    6.02    4.47
   0  -5  16   33.39    6.68
   0   5  16   27.96    6.90
   0  -5  16   44.18    9.00
   0  -5  17   19.57    6.63
   0   5  17   14.56    5.58
   0  -5  17    9.84    3.99
   0  -5  18   32.86    7.76
   0   5  18   52.01    9.88
   0   5  19   20.90    6.92
   0  -5  19    6.89    4.36
   0   5  20    5.21    3.44
   0  -5  20    8.51    4.45
   0   5  21    3.84    5.94
   0  -5  21   -0.80    4.11
   0   5  22   41.26   10.52
   0  -6   0   47.09    6.76
   0   6   0   46.94    5.70
   0   6   1  131.82    9.48
   0  -6   1  119.89   10.53
   0  -6  -1  152.02   12.37
   0   6   1  130.22    9.92
   0   6  -1  128.28    9.86
   0  -6   2   81.23    8.73
   0   6   2   74.31    7.36
   0   6   2   72.71    7.36
   0   6  -2   67.44    7.44
   0   6  -3  203.84   12.60
   0  -6   3  206.83   13.73
   0   6   3  214.15   12.68
   0   6   3  175.17   11.40
   0   6   4   50.39    6.28
   0  -6   4   48.11    6.66
   0   6   4   44.35    5.90
   0   6  -4   45.72    6.16
   0  -6   5  121.71   10.95
   0   6   5  126.17   10.58
   0   6   5  130.83    9.52
   0   6  -5  138.82   10.42
   0  -6   5  132.63   11.11
   0   6   6    0.54    1.54
   0  -6   6    2.36    1.82
   0   6  -6   -0.01    1.20
   0   6   6    4.08    2.10
   0  -6   6    4.06    2.64
   0   6   7   12.42    3.25
   0   6  -7    8.57    3.06
   0  -6   7   13.43    4.30
   0  -6   7    7.89    3.01
   0   6   7   10.69    3.62
   0  -6   8   -1.61    2.68
   0  -6   8    1.35    1.41
   0   6   8   -1.78    2.03
   0   6  -8   -1.31    2.04
   0   6   8   -0.33    1.59
   0  -6   9    3.76    2.72
   0   6   9    0.69    2.30
   0   6   9    3.64    1.82
   0  -6   9    2.99    2.64
   0   6  -9    3.55    2.60
   0  -6  10    2.41    2.12
   0  -6  10    0.47    1.52
   0   6  10   -0.49    2.17
   0   6  10    0.23    1.02
   0   6 -10    1.36    1.90
   0   6 -11  127.74   10.31
   0  -6  11  118.95   12.63
   0  -6  11  113.21   11.04
   0   6  11  124.15    8.54
   0   6  11  134.13   12.93
   0  -6  12   64.49    8.30
   0   6  12   72.02    9.80
   0   6  12   46.05    4.94
   0   6 -12   60.16    7.02
   0  -6  12   63.80    9.54
   0   6 -13  196.15   12.60
   0  -6  13  213.06   15.55
   0  -6  13  194.47   17.44
   0   6  13  201.89   16.79
   0   6  14   33.65    7.30
   0  -6  14   26.21    6.77
   0  -6  14   32.67    6.59
   0  -6  15  237.74   20.41
   0  -6  15  208.54   15.90
   0   6  15  225.02   18.95
   0  -6  16   21.86    5.83
   0   6  16   15.51    5.75
   0  -6  16   18.41    6.17
   0   6  17   20.79    5.74
   0  -6  17   29.28    7.66
   0  -6  18   63.42   11.87
   0   6  18   56.52   10.73
   0   6  19   11.67    5.30
   0  -6  19    2.93    3.92
   0   6  20    2.52    4.36
   0  -6  20    5.14    4.60
   0   6  21   16.83    7.72
   0  -7   0    1.46    2.22
   0   7   0   -2.06    2.37
   0   7   1   81.39    8.48
   0  -7  -1   89.91   10.27
   0   7   1   91.18    8.30
   0  -7   1  104.53   10.70
   0   7  -1   89.08    8.75
   0  -7   2   17.61    4.51
   0   7  -2   19.78    4.81
   0   7   2   15.40    3.87
   0   7   2   13.11    4.24
   0   7   3  169.81   12.04
   0   7  -3  172.58   12.71
   0  -7   3  142.32   12.56
   0   7   3  149.38   11.64
   0   7   4    2.89    2.20
   0   7   4    1.83    2.48
   0  -7   4    2.80    1.32
   0   7  -4    0.28    1.70
   0  -7   5  221.99   16.50
   0   7   5  184.04   12.28
   0   7   5  201.12   13.94
   0  -7   5  210.56   15.17
   0   7  -5  237.64   15.14
   0  -7   6    5.60    3.20
   0   7   6    0.65    1.35
   0   7  -6    5.86    3.51
   0  -7   6    0.08    1.84
   0   7   6    0.74    2.44
   0   7   7  375.61   20.41
   0   7   7  357.33   16.99
   0  -7   7  349.47   19.98
   0   7  -7  368.06   18.88
   0  -7   7  359.19   20.95
   0   7  -8    3.33    2.42
   0  -7   8   -3.92    3.40
   0   7   8    0.60    1.65
   0  -7   8    0.31    1.94
   0   7   8   -2.55    2.44
   0  -7   9  254.89   18.35
   0   7  -9  280.22   16.37
   0  -7   9  287.59   18.39
   0   7   9  259.90   17.83
   0   7   9  260.26   14.34
   0   7 -10   14.80    3.84
   0   7  10   15.08    3.64
   0  -7  10    7.60    3.46
   0   7  10   16.96    5.10
   0  -7  10    9.43    3.78
   0  -7  11  118.16   11.97
   0  -7  11  135.24   14.08
   0   7 -11  126.08   11.16
   0   7  11  138.32   10.12
   0   7  11  144.13   13.96
   0  -7  12    5.05    3.52
   0   7  12   -0.44    1.53
   0   7  12   -0.37    1.72
   0  -7  12   -0.30    1.77
   0   7 -12    1.34    1.66
   0   7  13   28.79    6.92
   0  -7  13   17.39    4.83
   0   7 -13   30.05    5.59
   0  -7  13   27.41    6.82
   0  -7  14   10.19    3.87
   0  -7  14   14.13    4.91
   0   7  14   16.74    5.41
   0   7 -14    9.28    2.93
   0  -7  15   -0.27    2.13
   0  -7  15    2.45    2.36
   0   7  15    4.45    4.01
   0   7  16    4.29    3.26
   0  -7  16   10.47    5.23
   0  -7  17   79.00   13.05
   0   7  17  110.45   14.71
   0   7  18   14.54    5.85
   0  -7  18   10.15    5.26
   0   7  19  106.37   15.52
   0  -7  19   92.28   14.98
   0  -7  20    4.17    4.01
   0   7  20    5.97    4.53
   0   7  21   70.27   13.51
   0   8   0 1318.01   36.77
   0  -8   0 1311.46   41.30
   0  -8  -1  877.87   34.67
   0  -8   1  847.39   32.86
   0   8   1  855.16   29.40
   0   8  -1  932.75   31.56
   0   8   2    3.65    1.99
   0   8  -2   -1.79    1.75
   0  -8  -2    0.60    2.22
   0   8   2    0.78    2.35
   0   8   3  150.31   12.33
   0   8  -3  161.51   12.92
   0  -8   3  182.01   15.14
   0   8   3  175.07   13.10
   0   8   4  152.64   12.86
   0   8   4  150.55   12.03
   0   8  -4  158.51   13.18
   0  -8   4  145.67   13.39
   0  -8   5   98.67   12.05
   0   8   5   97.09   10.35
   0   8  -5   82.85    9.59
   0  -8   5   95.19   10.78
   0   8   5   77.12    8.64
   0  -8   6    1.75    1.53
   0   8   6   -0.98    1.45
   0   8   6   -0.15    1.93
   0  -8   6    3.81    3.06
   0   8  -6    0.51    2.18
   0   8  -7   10.23    3.73
   0  -8   7    8.98    4.49
   0   8   7    6.91    2.96
   0  -8   7   15.88    4.98
   0   8   7    7.75    3.12
   0   8   8   60.71    7.33
   0   8   8   53.35    8.40
   0  -8   8   56.90    8.83
   0  -8   8   54.41    8.47
   0   8  -8   48.87    7.39
   0   8   9  173.32   12.55
   0   8   9  167.20   15.04
   0   8  -9  176.55   13.98
   0  -8   9  170.64   14.98
   0  -8   9  177.22   16.01
   0  -8  10   42.14    8.15
   0   8  10   43.80    8.06
   0   8 -10   36.50    6.39
   0   8  10   55.58    7.27
   0  -8  10   43.72    8.09
   0   8 -11  112.65   11.58
   0  -8  11   91.42   11.17
   0   8  11  116.82   10.15
   0   8  11  118.69   13.37
   0  -8  11  117.84   13.96
   0  -8  12   82.67   10.74
   0   8 -12   90.17   10.34
   0   8  12   77.28    8.03
   0   8  12   85.58   11.36
   0  -8  12   85.99   12.49
   0  -8  13  386.67   22.64
   0   8 -13  373.25   20.61
   0   8  13  329.57   23.55
   0  -8  13  370.49   25.92
   0  -8  14   51.49    8.91
   0   8  14   45.20    8.97
   0   8 -14   56.49    7.92
   0  -8  14   64.49   11.10
   0   8  15   46.10   10.33
   0  -8  15   48.77    9.68
   0  -8  16   35.38    8.95
   0   8  16   25.85    7.28
   0   8  17   30.05    8.53
   0  -8  17   15.60    6.38
   0  -8  18   24.27    8.53
   0   8  18   19.38    6.31
   0   8  19   23.74    8.29
   0  -8  19   28.41    9.25
   0   8  20   -1.54    3.54
   0   9   0   -4.42    3.62
   0  -9   0    0.96    3.74
   0  -9   1    3.23    2.56
   0  -9  -1    1.58    2.14
   0   9  -1    8.04    3.83
   0   9   1   -0.35    2.61
   0  -9  -2  246.84   19.85
   0   9   2  221.75   15.59
   0   9  -2  226.38   16.34
   0   9   2  235.73   16.49
   0  -9   2  226.26   17.94
   0   9  -3   53.22    7.86
   0  -9   3   46.70    7.84
   0   9   3   62.98    8.70
   0   9   3   56.48    8.09
   0  -9  -3   37.17    7.89
   0   9   4  216.15   15.97
   0   9   4  211.59   15.50
   0   9  -4  224.45   16.63
   0  -9   4  224.87   17.80
   0   9   5   32.57    6.11
   0   9  -5   24.30    5.63
   0   9   5   37.51    7.01
   0  -9   5   44.09    8.25
   0  -9   5   24.81    5.68
   0   9   6  561.87   27.14
   0  -9   6  527.51   27.03
   0   9  -6  575.99   26.61
   0  -9   6  607.53   30.91
   0   9   6  531.09   24.34
   0   9  -7   13.80    4.59
   0   9   7   14.22    5.35
   0   9   7   14.91    4.36
   0  -9   7   11.74    4.53
   0  -9   7   16.37    5.43
   0  -9   8  523.83   27.76
   0   9   8  564.72   24.65
   0   9   8  561.02   27.93
   0   9  -8  589.90   27.08
   0  -9   8  518.44   28.33
   0  -9   9   91.51   11.61
   0  -9   9   88.83   12.14
   0   9  -9   91.02   11.13
   0   9   9  111.16   12.96
   0   9   9   84.83    9.67
   0   9  10  172.40   13.57
   0  -9  10  172.06   17.05
   0   9  10  191.75   17.17
   0  -9  10  152.71   15.13
   0   9 -10  201.27   16.01
   0  -9  11    3.72    3.35
   0   9  11   10.88    4.80
   0   9  11   21.54    5.25
   0  -9  11   17.22    5.70
   0   9 -11   15.57    4.97
   0   9 -12    0.13    2.20
   0  -9  12    1.71    2.89
   0   9  12    1.81    2.40
   0  -9  12   -2.20    2.74
   0   9  12    3.39    2.44
   0   9 -13   26.37    5.60
   0  -9  13   22.27    5.71
   0  -9  13   35.11    8.62
   0   9  13   13.23    5.47
   0  -9  14   14.30    6.19
   0   9  14    8.29    4.54
   0   9 -14   12.54    4.20
   0  -9  15   39.07    9.27
   0   9  15   41.88    9.17
   0  -9  16   23.77    7.73
   0   9  16   24.15    7.22
   0  -9  17   19.62    7.47
   0   9  17    9.35    5.38
   0   9  18  177.42   20.25
   0  -9  18  181.59   21.11
   0   9  19    6.13    5.87
   0 -10   0 1254.75   45.52
   0  10   0 1315.42   41.72
   0  10   1  112.03   12.09
   0  10  -1  131.05   13.22
   0 -10   1  145.68   15.40
   0 -10  -1  103.17   12.85
   0  10  -2  614.37   28.71
   0 -10   2  570.32   30.23
   0 -10  -2  613.02   32.65
   0  10   2  558.04   26.93
   0 -10   3   74.95   11.18
   0 -10  -3   52.99    9.53
   0  10   3   75.25    9.61
   0  10  -3   57.21    8.53
   0  10   3   64.62    9.67
   0  10   4   39.04    7.25
   0 -10  -4   42.75    9.31
   0 -10   4   41.58    8.36
   0  10  -4   31.99    6.23
   0  10   4   45.78    7.50
   0  10  -5   77.29   10.51
   0  10   5   79.37   10.60
   0 -10   5   77.16   12.43
   0 -10   5   93.40   12.38
   0  10   5   74.42    9.83
   0  10  -6   18.38    5.29
   0  10   6    8.09    4.70
   0 -10   6    3.23    3.20
   0 -10   6   15.85    5.84
   0  10   6   21.10    4.87
   0  10   7  186.31   15.43
   0  10   7  165.66   15.93
   0 -10   7  170.13   17.13
   0  10  -7  145.11   14.25
   0 -10   7  177.34   17.01
   0 -10   8    3.05    2.75
   0  10   8   -2.07    2.34
   0 -10   8    0.90    2.08
   0  10   8    4.70    3.55
   0  10  -8    1.74    2.50
   0 -10   9   78.60   11.65
   0 -10   9   68.86   11.11
   0  10  -9   65.57    9.74
   0  10   9   65.04    9.04
   0  10   9   57.98   10.00
   0 -10  10  711.45   34.45
   0  10  10  714.20   34.99
   0 -10  10  725.45   36.54
   0  10  10  722.93   30.01
   0  10 -10  690.55   31.64
   0  10  11   72.06    9.37
   0  10 -11   57.48    9.45
   0 -10  11   64.76   10.31
   0 -10  11   67.08   11.31
   0  10  11   72.69   11.32
   0  10  12  177.44   18.33
   0  10  12  159.33   13.63
   0 -10  12  160.24   16.05
   0 -10  12  142.02   16.62
   0  10 -12  185.59   16.63
   0  10 -13   48.40    8.59
   0 -10  13   44.61    9.90
   0  10  13   58.05   11.34
   0  10  14   90.51   13.47
   0  10 -14   82.65   11.18
   0 -10  14   78.97   13.05
   0 -10  15   10.96    6.08
   0  10  15   15.50    6.11
   0  10  16   76.08   13.56
   0 -10  16   54.27   11.72
   0 -10  17    5.95    5.16
   0  10  17    5.28    3.48
   0  10  18    7.04    5.21
   0  11   0    3.91    3.71
   0 -11   0    4.45    4.43
   0  11  -1   -4.94    4.02
   0 -11  -1    2.46    2.76
   0  11   1    1.60    2.83
   0 -11   1   -0.32    2.31
   0 -11   2   33.56    7.65
   0  11   2   62.05    9.48
   0  11  -2   61.68    9.91
   0 -11  -2   69.89   11.57
   0 -11  -3  319.06   25.64
   0  11   3  334.08   21.88
   0  11  -3  326.94   22.48
   0 -11   3  314.88   23.48
   0  11   4   28.49    7.20
   0  11  -4   35.99    8.00
   0 -11  -4   26.59    7.32
   0 -11   4   21.50    6.40
   0  11   4   30.42    7.36
   0  11  -5    2.42    3.35
   0 -11   5    5.06    3.53
   0  11   5    1.35    1.97
   0 -11  -5   -6.44    5.03
   0  11   5   11.05    4.50
   0 -11   5    8.25    5.99
   0  11   6   15.04    4.88
   0  11   6    2.42    2.42
   0 -11   6   15.61    6.25
   0 -11   6    4.02    3.37
   0  11  -6    4.90    3.09
   0 -11   7  389.59   26.57
   0  11  -7  398.82   25.17
   0  11   7  413.34   26.22
   0 -11   7  361.36   26.70
   0  11   7  374.17   22.85
   0  11   8  128.80   15.08
   0  11   8  141.55   14.28
   0 -11   8  125.41   15.39
   0 -11   8  124.23   15.14
   0  11  -8  114.20   13.52
   0  11   9  230.39   20.68
   0  11   9  251.36   18.79
   0 -11   9  253.32   21.87
   0  11  -9  232.98   19.51
   0 -11   9  245.41   21.21
   0 -11  10  100.24   13.87
   0  11  10   72.08   10.10
   0 -11  10   70.75   11.77
   0  11 -10   79.45   11.41
   0  11  10   83.54   12.51
   0  11  11   66.73   11.74
   0 -11  11   61.95   11.76
   0 -11  11   74.49   11.52
   0  11 -11   64.12   10.34
   0  11  11   74.68   10.08
   0  11 -12    3.60    3.07
   0 -11  12    1.46    3.18
   0  11  12    4.13    3.67
   0  11 -13   -0.19    2.13
   0 -11  13   -1.09    3.31
   0  11  13   -2.16    3.89
   0  11  14    0.17    2.66
   0 -11  14   -0.45    2.97
   0 -11  15   27.72    8.80
   0  11  15   25.95    8.75
   0 -11  16    0.03    3.44
   0  11  16   -1.28    4.24
   0 -12   0   -1.99    4.10
   0  12   0   -0.21    3.57
   0  12   1  184.36   17.39
   0 -12  -1  210.41   20.80
   0  12  -1  202.68   18.57
   0 -12   1  187.25   19.44
   0 -12  -2   39.25   10.04
   0 -12   2   26.13    6.89
   0  12  -2   26.51    7.17
   0  12   2   36.62    7.98
   0  12   3    6.46    4.13
   0  12  -3    0.11    2.49
   0 -12  -3    6.14    4.94
   0 -12   3   -0.51    3.90
   0  12  -4    1.88    3.45
   0  12   4    1.82    2.87
   0 -12   4    8.81    5.04
   0 -12  -4    9.70    5.91
   0 -12  -5  129.34   17.74
   0  12   5  141.74   15.19
   0  12   5  159.80   16.22
   0 -12   5  133.45   15.67
   0 -12   5  137.87   17.77
   0  12  -5  158.60   16.55
   0 -12   6   29.49    7.71
   0  12  -6   57.03   10.36
   0 -12   6   30.42    8.03
   0 -12  -6   56.91   11.91
   0  12   6   58.57   10.22
   0  12   6   54.65    9.36
   0  12  -7   13.90    5.82
   0 -12   7    8.01    3.91
   0 -12   7    6.57    5.08
   0  12   7    8.44    4.59
   0  12   7   11.61    5.07
   0 -12   8   23.63    7.67
   0  12   8   17.30    8.17
   0  12  -8   24.67    7.39
   0 -12   8   17.42    6.59
   0  12   8   15.19    4.41
   0  12  -9   37.88    8.52
   0  12   9   44.65    9.62
   0 -12   9   31.51    8.60
   0  12   9   40.04    7.93
   0 -12   9   19.73    6.34
   0 -12  10    2.71    4.31
   0  12 -10    3.17    2.45
   0 -12  10    1.01    3.49
   0  12  10   -0.18    2.45
   0  12  10   -1.69    3.47
   0  12  11   43.80    8.20
   0  12  11   45.60   10.25
   0 -12  11   50.07   10.74
   0  12 -11   43.08    9.27
   0 -12  12    9.11    6.01
   0  12 -12   -2.10    3.32
   0  12  12    3.93    3.15
   0  12  13  122.31   16.81
   0  12 -13  117.51   14.95
   0 -12  13  110.33   16.86
   0  12  14   15.51    7.33
   0 -12  14   14.58    7.17
   0  12  15   57.29   12.98
   0 -12  15   35.50    9.37
   0 -13   0    4.21    4.71
   0  13   0    1.53    3.99
   0  13  -1   35.82    8.36
   0 -13   1   31.33    8.65
   0  13   1   31.33    8.10
   0 -13  -1   30.90    9.46
   0 -13   2    0.87    2.64
   0  13   2   -2.56    4.51
   0  13  -2    4.64    4.33
   0 -13  -2    6.98    5.26
   0  13   3   50.64   10.05
   0 -13   3   46.56    9.75
   0 -13  -3   36.23    9.50
   0  13  -3   54.54   10.58
   0  13  -4   58.90   11.19
   0 -13   4   80.63   13.26
   0  13   4   84.58   12.76
   0 -13  -4   83.18   14.67
   0 -13  -5   52.77   11.98
   0  13  -5   60.20   11.09
   0 -13   5   59.53   12.75
   0  13   5   65.44   10.96
   0 -13   5   48.56   10.47
   0 -13   6  104.60   14.91
   0 -13   6  104.84   16.23
   0 -13  -6  110.41   17.42
   0  13   6  103.64   13.76
   0  13  -6   96.27   13.98
   0 -13  -7   85.43   16.18
   0  13  -7   62.28   11.15
   0 -13   7   84.25   14.33
   0  13   7   77.19   12.54
   0  13   7  106.17   14.17
   0 -13   7   86.23   14.31
   0  13  -8   11.48    5.72
   0  13   8    8.20    5.16
   0 -13   8   20.90    7.40
   0 -13  -8    5.19    3.71
   0  13   8   14.49    6.53
   0 -13   8    8.54    4.92
   0  13   9   46.69    9.06
   0 -13   9   36.10    8.98
   0  13  -9   39.60    9.34
   0 -13   9   46.78   11.27
   0  13   9   29.29    8.34
   0  13  10    8.59    3.96
   0 -13  10   13.39    5.58
   0  13  10    6.10    3.42
   0  13 -10   16.46    7.16
   0  13 -11    5.92    5.66
   0 -13  11    4.96    3.13
   0  13  11    5.62    3.89
   0  13  12   16.81    7.22
   0  13 -12    4.86    4.96
   0 -13  12    9.39    5.42
   0  13  13   22.43    7.64
   0 -13  13    6.29    5.75
   0  13 -13   18.49    7.12
   0 -13  14   12.15    6.57
   0 -14   0   -0.40    2.86
   0  14   0   -7.57    6.30
   0 -14  -1    1.78    3.21
   0  14   1    3.63    4.80
   0 -14   1    1.89    3.11
   0  14  -1   -2.34    3.79
   0 -14   2   76.62   13.46
   0 -14  -2   88.90   15.47
   0  14   2   77.60   12.80
   0  14  -2   83.87   13.17
   0 -14  -3   17.19    8.23
   0  14   3    2.53    2.62
   0  14  -3   17.34    7.63
   0 -14   3    7.91    5.45
   0 -14  -4  138.84   19.52
   0 -14   4  167.14   19.84
   0  14   4  143.37   16.74
   0  14  -4  133.77   17.07
   0  14  -5    3.88    2.74
   0 -14   5    4.61    4.12
   0 -14  -5   -0.84    3.53
   0  14   5    5.65    3.57
   0 -14   5    1.13    3.94
   0  14  -6    5.61    4.78
   0 -14  -6    3.69    6.02
   0 -14   6    0.41    2.81
   0 -14   6   -1.12    4.72
   0  14   6    2.68    4.97
   0  14  -7    3.33    4.17
   0 -14  -7   -2.91    4.93
   0 -14   7    4.55    3.49
   0 -14   7    0.51    2.89
   0  14   7    3.20    5.90
   0 -14   8   13.49    6.61
   0 -14  -8    8.13    5.79
   0 -14   8    2.09    3.32
   0  14  -8    4.77    5.42
   0  14   8   10.65    5.26
   0  14  -9    4.13    3.87
   0 -14   9   -3.97    4.28
   0 -14  -9   -4.20    4.63
   0  14   9   -2.00    4.16
   0  14   9    4.42    5.63
   0  14  10   42.54   10.95
   0 -14 -10   40.95   11.30
   0  14  10   30.70    8.16
   0 -14  10   20.53    7.89
   0  14 -10   36.99    9.94
   0  14  11    7.00    5.66
   0  14 -11    3.15    3.62
   0 -14  11    4.15    5.03
   0  14 -12    4.31    4.76
   0 -14  12    2.08    3.96
   0  14 -13    4.03    3.72
   0 -15   0    2.28    3.05
   0  15   0    1.11    3.81
   0  15   1    5.03    5.13
   0  15  -1    2.19    4.45
   0 -15   1   10.06    7.57
   0 -15  -1    6.77    5.80
   0  15   2    8.64    5.12
   0  15  -2   26.36    8.12
   0 -15   2   27.35    8.97
   0 -15  -2   19.29    7.82
   0 -15  -3    6.00    5.51
   0 -15   3    7.16    4.95
   0  15   3   -2.59    3.37
   0  15  -3    1.50    4.35
   0  15  -4   58.26   11.69
   0 -15   4   48.13   12.62
   0 -15  -4   49.08   12.65
   0  15   4   49.65   10.46
   0 -15   4   38.14    9.95
   0 -15  -5   24.87    8.04
   0  15   5   29.52    8.92
   0 -15   5   33.44   11.09
   0  15  -5   30.23    8.86
   0 -15   5   29.70    8.57
   0 -15   6  119.93   16.79
   0 -15   6  126.11   19.77
   0  15  -6  113.29   15.97
   0  15   6  149.68   18.54
   0 -15  -6   98.00   17.51
   0 -15   7   42.67   11.88
   0 -15   7   39.60   10.59
   0 -15  -7   44.16   11.85
   0  15  -7   34.85    9.36
   0  15   7   40.62   10.24
   0 -15   8    4.42    4.46
   0 -15  -8    8.67    6.55
   0  15  -8   14.11    6.54
   0  15   8    1.51    4.32
   0  15  -9   -0.95    2.87
   0 -15  -9    3.66    5.17
   0  15   9    2.79    3.81
   0 -15   9    4.23    5.34
   0 -15  10    3.90    5.67
   0 -15 -10    2.85    6.09
   0  15 -10   11.34    5.51
   0  15  10    9.63    5.30
   0  16   0    3.95    3.60
   0 -16   0    4.61    4.31
   0  16   1   31.26    9.72
   0 -16   1   36.22   11.11
   0 -16  -1   38.73   10.80
   0  16  -1   46.47   10.71
   0 -16  -2    0.82    3.74
   0  16  -2    5.74    4.23
   0 -16   2    0.10    4.05
   0  16   2   -5.21    5.69
   0  16   3   58.08   12.21
   0  16  -3   38.23   10.97
   0 -16  -3   24.53    9.49
   0 -16   3   51.90   12.49
   0 -16   4   -2.01    4.02
   0 -16  -4   -1.70    4.89
   0  16  -4    3.14    4.31
   0 -16   4   12.84    8.81
   0  16   4   -2.73    4.07
   0 -16   5    9.60    6.16
   0 -16   5   12.62    8.63
   0  16  -5   17.61    7.41
   0  16   5   31.93    9.89
   0 -16  -5   26.86    9.68
   0 -16  -6   -0.97    4.49
   0 -16   6    3.87    4.61
   0  16   6    2.15    4.34
   0 -16  -7   -6.00    7.54
   0 -16   7   -3.64    4.99
   0  16   7   -1.03    3.92
   0  16   8    1.61    4.35
   0  16   9   -0.38    3.62
   0 -17   0    6.61    5.94
   0 -17   1   13.37    7.31
   0 -17  -1   -1.97    5.28
   0 -17   3   13.30    7.88
  -1   0  22  176.29   20.83
  -1   0  22  211.07   20.31
  -1   0  21   22.92    8.04
  -1   0  21   22.37    7.60
  -1   0  20  274.48   21.99
  -1   0  20  236.87   22.50
  -1   0  19    3.95    3.71
  -1   0  19   10.78    6.29
  -1   0  18   31.16    7.01
  -1   0  18   46.58    9.16
  -1   0  17   15.83    5.67
  -1   0  17   11.55    5.12
  -1   0  16   12.82    4.55
  -1   0  16   13.56    5.01
  -1   0  15    2.71    2.69
  -1   0  15   -1.05    3.37
  -1   0  14  709.60   28.48
  -1   0  14  623.85   28.00
  -1   0  13   18.57    4.84
  -1   0  13    9.20    3.64
  -1   0  12 1434.34   37.30
  -1   0  12 1399.18   37.98
  -1   0  11   28.72    5.68
  -1   0  11   41.49    6.56
  -1   0  10  605.99   22.40
  -1   0  10  606.82   21.84
  -1   0   9   46.77    5.97
  -1   0   9   53.46    6.57
  -1   0   8 1952.82   35.41
  -1   0   8 1615.99   32.00
  -1   0   7    0.46    1.14
  -1   0   7    3.55    1.58
  -1   0   6   27.66    3.63
  -1   0   6   31.14    3.87
  -1   0   5   18.32    2.79
  -1   0   5   19.69    1.72
   1   0  -5   17.37    2.77
  -1   0   5   23.72    3.28
   1   0  -5   16.05    2.81
  -1   0   4  959.85   16.68
  -1   0   4  930.46   17.84
   1   0  -4  962.88   16.93
  -1   0   4  989.95   10.21
   1   0  -4  945.89   18.61
  -1   0   3   91.60    3.53
  -1   0   3  103.06    5.51
   1   0  -3  102.78    4.97
   1   0  -3   93.53    5.41
  -1   0   3   99.91    4.76
   1   0  -3  108.27    3.54
  -1   0   2  312.11    6.17
  -1   0   2  348.94    7.07
   1   0  -2  327.14    6.25
  -1   0   2  351.73    8.75
   1   0  -2  366.15    9.05
   1   0  -2  310.98    6.53
   1   0  -1    7.55    0.96
   1   0  -1    1.09    0.94
  -1   0   1    7.15    1.01
  -1   0   1    2.70    0.73
  -1   0   0  103.95    3.65
  -1   0   0   74.62    3.72
  -1   0  -1   22.03    2.30
   1   0   1   23.34    1.84
  -1   0  -1   23.22    1.93
  -1   0  -2 1517.58   18.62
  -1   0  -2 1536.76   17.05
   1   0   2 1514.63   13.15
  -1   0  -2 1531.37   13.56
  -1   0  -3   58.25    4.46
   1   0   3   65.31    3.47
  -1   0  -3   55.17    3.42
   1   0   3   64.55    4.59
  -1   0  -3   68.39    3.86
  -1   0  -3   64.10    3.32
   1   0   4  310.67    8.65
   1   0   4  322.89   10.99
  -1   0  -4  332.18   11.39
  -1   0  -4  341.41    7.31
  -1   0  -4  314.82    8.79
  -1   0  -4  328.90    8.25
  -1   0  -5    1.64    0.96
   1   0   5    1.00    0.83
  -1   0  -5    1.81    0.72
   1   0   5    1.96    1.13
  -1   0  -5    2.21    0.89
  -1   0  -6   83.28    4.11
   1   0   6   69.05    5.10
   1   0   6   82.11    6.52
  -1   0  -6   70.86    5.33
  -1   0  -6   80.47    3.67
   1   0   7   98.26    7.43
   1   0   7  110.49    8.61
  -1   0  -7  127.01    5.15
  -1   0  -7  114.75    4.52
   1   0   8  969.88   22.76
   1   0   8 1080.20   28.08
  -1   0  -8  962.62   12.08
  -1   0  -8 1046.16   13.42
   1   0   9   28.25    5.28
   1   0   9   32.64    5.05
  -1   0  -9   31.66    2.27
  -1   0  -9   38.07    2.29
   1   0  10  691.90   21.58
   1   0  10  643.33   24.37
   1   0  11   75.19    8.26
   1   0  11   89.90   10.22
   1   0  12  194.03   14.55
   1   0  12  205.99   13.34
   1   0  13   36.16    7.10
   1   0  13   27.56    6.13
   1   0  14   48.79    8.14
   1   0  14   53.17    7.51
   1   0  15   -0.73    2.41
   1   0  15    3.30    2.81
   1   0  16  160.22   13.91
   1   0  16  155.50   15.88
   1   0  17    0.82    2.40
   1   0  17    3.81    3.52
   1   0  18   88.25   10.96
   1   0  18   76.56   12.04
   1   0  19   15.52    5.30
   1   0  19    7.29    3.64
   1   0  20  396.31   29.95
   1   0  21   11.15    6.65
  -1   1  23   11.67    5.36
  -1  -1  22    5.31    5.34
  -1   1  22   10.17    4.94
  -1   1  21    0.86    2.48
  -1  -1  21    2.64    2.84
  -1  -1  21    9.38    5.86
  -1   1  20    0.63    3.31
  -1  -1  20    4.39    3.46
  -1  -1  20    3.52    3.06
  -1   1  19  109.29   13.76
  -1  -1  19  107.00   14.69
  -1   1  19  117.18   15.30
  -1  -1  19   91.80   12.21
  -1  -1  18   51.07    9.87
  -1   1  18   44.75    8.38
  -1   1  18   78.40   12.50
  -1  -1  18   56.22    9.34
  -1   1  17    9.44    4.53
  -1   1  17   15.48    5.81
  -1  -1  17   15.21    5.72
  -1  -1  17   11.69    5.00
  -1   1  16    9.85    4.10
  -1  -1  16   11.52    3.93
  -1   1  16   13.80    5.26
  -1  -1  16   12.52    4.80
  -1  -1  15  228.86   16.69
  -1   1  15  180.48   16.29
  -1  -1  15  208.38   16.76
  -1   1  15  171.35   14.63
  -1   1  14  346.48   19.92
  -1  -1  14  317.77   20.05
  -1   1  14  404.76   22.71
  -1  -1  14  376.76   20.57
  -1  -1  13    2.16    2.78
  -1   1  13   -0.13    2.63
  -1  -1  13    6.57    3.15
  -1   1  13    1.10    2.20
  -1   1  12  631.41   25.75
  -1  -1  12  635.90   24.59
  -1  -1  12  653.06   25.89
  -1   1  12  614.86   24.56
  -1   1  11  475.90   21.23
  -1   1  11  465.17   20.52
  -1  -1  11  437.80   19.45
  -1  -1  11  501.53   21.67
  -1  -1  10  285.00   15.55
  -1  -1  10  332.51   16.25
  -1   1  10  318.32   15.97
  -1   1  10  267.43   15.16
  -1  -1   9  110.23    8.90
   1   1  -9  123.17    4.04
  -1  -1   9  124.35    9.61
  -1   1   9  126.36    9.87
  -1   1   9  117.64    9.31
  -1   1   8   66.69    6.57
   1   1  -8   67.60    3.20
  -1  -1   8   63.00    6.40
  -1   1   8   59.94    6.25
  -1  -1   8   67.19    3.45
  -1  -1   8   71.29    6.91
  -1  -1   7   92.92    4.21
  -1   1   7   89.43    7.23
   1   1  -7  104.09    4.10
  -1  -1   7  101.19    7.53
  -1  -1   7   88.87    7.07
  -1   1   7  102.63    7.68
  -1  -1   6   64.19    3.46
  -1   1   6   61.01    5.60
  -1  -1   6   61.15    5.54
   1   1  -6   61.71    3.23
  -1   1   6   65.44    2.72
  -1  -1   6   62.10    5.69
  -1   1   6   59.34    5.45
  -1  -1   5   58.84    5.17
  -1   1   5   56.22    2.81
  -1  -1   5   46.99    4.33
  -1   1   5   55.01    4.92
   1  -1  -5   52.31    4.83
   1   1  -5   59.12    4.98
   1   1  -5   51.29    4.93
   1  -1  -5   53.12    2.89
   1   1  -5   52.45    3.01
  -1  -1   5   59.22    3.28
  -1   1   5   43.97    4.45
  -1  -1   4 1332.47   15.31
   1   1  -4 1255.61   23.13
  -1   1   4 1222.42   13.68
  -1   1   4 1329.39   21.93
   1  -1  -4 1319.53   15.05
   1   1  -4 1247.03   14.86
   1   1  -4 1257.33   20.09
   1  -1  -4 1341.39   21.01
  -1  -1   4 1416.42   23.73
  -1  -1   4 1354.24   20.19
   1  -1  -4 1246.75   21.40
   1  -1  -3  968.29   13.55
  -1  -1   3  912.04   14.62
   1   1  -3  929.51   12.80
  -1   1   3 1028.40   13.54
  -1  -1   3  979.27   18.45
   1   1  -3 1037.79   19.43
   1  -1  -3  976.44   17.10
  -1   1   3  937.45   16.51
  -1  -1   3  933.40   12.89
   1   1  -3  918.01   14.79
  -1  -1   2 2406.33   27.29
  -1   1   2 2301.95   22.60
  -1   1   2 2466.63   21.72
   1   1  -2 2427.66   27.64
   1   1  -2 2473.08   20.64
   1  -1  -2 2361.78   22.99
  -1  -1   2 2591.34   19.75
  -1  -1   2 2262.49   19.47
   1   1  -2 2342.06   19.02
   1  -1  -2 2225.24   20.90
   1  -1  -1  456.23    8.39
   1  -1  -1  520.73   10.48
  -1  -1   1  482.72    9.04
   1   1  -1  503.78    9.15
  -1  -1   1  456.83   11.56
  -1   1   1  426.85    9.35
  -1   1   1  455.95    8.30
  -1   1   0  799.14   14.25
  -1   1   0  838.93   13.37
   1  -1   0  782.78   13.49
   1   1   0  771.70   11.45
   1  -1   0  749.07   12.78
  -1  -1   0  714.76   11.20
   1  -1   1 1228.62   17.85
  -1  -1  -1 1232.64   15.11
   1   1   1 1169.96   12.44
   1   1   1 1345.80   15.19
   1   1   1 1267.85   15.08
   1  -1   1 1350.29   17.66
  -1   1  -1 1121.08   17.36
  -1  -1  -1 1273.19   12.47
  -1   1  -1 1226.50   16.83
  -1  -1  -2 1245.33   16.05
  -1   1  -2 1241.68   17.21
  -1  -1  -2 1225.43   15.65
  -1   1  -2 1256.96   19.35
  -1  -1  -2 1321.58   14.79
   1   1   2 1362.32   15.35
   1   1   2 1272.11   16.41
   1   1   2 1332.47   16.29
   1  -1   2 1334.31   19.63
   1  -1   2 1269.09   17.45
  -1  -1  -3 1221.79   17.82
   1   1   3 1306.65   19.07
   1   1   3 1115.81   13.97
   1  -1   3 1255.55   20.97
   1  -1   3 1130.69   12.43
   1   1   3 1251.84   17.82
  -1   1  -3 1061.12   19.95
  -1  -1  -3 1157.81   13.90
   1  -1   3 1186.06   17.63
  -1   1  -3 1164.68   13.81
  -1   1  -3 1184.06   16.92
  -1  -1  -3 1210.84   18.26
  -1   1  -4  147.37    7.99
   1   1   4  152.22    7.37
  -1   1  -4  150.65    6.21
   1   1   4  160.13    5.31
  -1   1  -4  143.64    5.77
  -1  -1  -4  135.94    7.03
   1  -1   4  152.05    5.57
   1  -1   4  153.85    6.42
  -1  -1  -4  157.55    5.17
   1   1   4  150.79    6.74
  -1  -1  -4  154.57    7.01
   1  -1   4  136.31    7.70
   1   1   5  282.25   10.17
  -1   1  -5  269.16    8.35
   1  -1   5  257.54   11.42
   1   1   5  274.91    6.85
  -1   1  -5  263.34    9.17
  -1  -1  -5  273.78   10.40
   1  -1   5  282.11    8.88
   1  -1   5  279.41    8.74
   1   1   5  272.84   11.04
  -1  -1  -5  297.56    7.17
   1   1   6   66.36    5.36
   1  -1   6   66.83    6.41
   1  -1   6   59.96    4.60
   1   1   6   62.40    5.77
   1  -1   6   56.17    4.16
  -1  -1  -6   67.16    3.89
  -1  -1  -6   59.53    3.15
  -1   1  -6   56.84    4.72
  -1   1  -6   65.04    4.14
  -1   1  -7   54.36    3.81
  -1   1  -7   44.59    4.75
  -1  -1  -7   62.62    3.58
   1  -1   7   52.23    5.88
   1  -1   7   49.62    4.69
   1  -1   7   51.93    3.95
   1   1   7   51.20    5.53
   1   1   7   48.26    5.01
  -1  -1  -7   50.89    2.87
   1   1   8  265.18   12.38
   1   1   8  232.08   12.96
   1  -1   8  245.58   13.57
   1  -1   8  241.10   10.94
   1  -1   8  232.09    8.36
  -1   1  -8  249.03    8.02
  -1  -1  -8  238.76    5.85
  -1  -1  -8  248.87    6.68
  -1   1  -9  297.89    8.55
  -1  -1  -9  293.68    6.03
   1  -1   9  284.06   12.63
   1   1   9  277.15   14.90
   1   1   9  305.72   14.10
  -1  -1  -9  293.94    5.74
   1   1  10  548.09   20.04
   1  -1  10  545.17   22.63
  -1   1 -10  595.34   11.34
  -1   1 -10  570.60   10.68
   1  -1  10  544.90   18.74
   1   1  10  534.02   21.97
  -1   1 -11  383.35    7.88
   1   1  11  390.33   17.87
   1  -1  11  356.67   19.52
  -1   1 -11  393.46    7.77
   1   1  11  369.17   19.25
   1  -1  11  354.88   16.05
   1  -1  12   78.16    7.84
   1   1  12   69.91    7.89
   1   1  12   77.30    9.16
   1  -1  12   69.42    8.89
   1  -1  13  177.48   15.13
   1  -1  13  164.39   12.09
   1   1  13  157.46   12.52
   1   1  13  170.22   14.44
   1  -1  14  274.21   16.22
   1   1  14  231.26   17.57
   1  -1  14  272.57   19.38
   1   1  14  266.95   16.76
   1  -1  15   86.10   11.25
   1  -1  15   64.32    8.30
   1   1  15   69.77    8.88
   1   1  15   53.01    9.09
   1  -1  16   89.25   12.17
   1   1  16   76.88   11.51
   1   1  16   71.21    9.36
   1  -1  16   61.52    8.63
   1  -1  17    4.65    2.99
   1   1  17    4.02    2.78
   1   1  17    7.50    4.14
   1  -1  17   -0.90    1.99
   1  -1  18   74.37    9.99
   1  -1  18   69.88   11.70
   1   1  18   70.55   12.26
   1   1  18   62.97    9.32
   1  -1  19    4.89    4.70
   1   1  19   -3.36    4.47
   1   1  19   -1.28    2.09
   1  -1  20    9.45    5.00
   1   1  20    5.82    4.23
   1  -1  21    0.53    3.63
  -1   2  23   86.92   13.64
  -1   2  22   26.01    7.70
  -1  -2  22   27.83    9.37
  -1   2  21  316.89   25.08
  -1  -2  21  302.23   23.41
  -1  -2  21  292.72   26.16
  -1  -2  20   14.39    5.34
  -1  -2  20   20.27    7.09
  -1   2  20   14.60    5.16
  -1   2  19   59.93    9.93
  -1  -2  19   57.90   10.61
  -1  -2  19   59.39   10.12
  -1  -2  18   19.86    6.22
  -1   2  18   19.99    6.20
  -1  -2  18   19.13    6.35
  -1  -2  17   69.84   11.21
  -1   2  17   60.39    9.49
  -1  -2  16   56.67    8.72
  -1  -2  16   49.02    9.07
  -1   2  16   60.89    9.48
  -1   2  15   21.54    5.37
  -1  -2  15   17.95    5.59
  -1  -2  15   27.24    5.87
  -1  -2  14   15.96    4.92
  -1   2  14   16.40    4.75
  -1  -2  14   13.54    4.38
  -1  -2  13  439.08   21.21
  -1   2  13  417.75   21.67
  -1  -2  13  425.90   22.26
  -1   2  13  464.64   23.86
  -1  -2  12   52.04    7.10
  -1  -2  12   40.36    6.67
  -1   2  12   39.86    6.60
  -1   2  12   38.43    6.90
   1   2 -12   38.45    2.77
  -1  -2  11  258.06    8.40
   1   2 -11  241.57    7.35
  -1  -2  11  247.24   15.34
  -1   2  11  230.57   14.79
  -1   2  11  236.55   15.29
  -1  -2  11  242.97   14.66
   1   2 -10   32.18    3.06
  -1  -2  10   34.64    3.47
  -1   2  10   36.08    5.73
  -1  -2  10   25.75    4.61
  -1  -2  10   25.38    5.03
  -1  -2   9  996.30   27.63
  -1  -2   9  925.70   26.65
  -1  -2   9  989.14   17.58
  -1   2   9  923.43   26.67
   1   2  -9  895.71   15.57
  -1  -2   8   43.27    5.47
   1  -2  -8   50.65    3.10
   1   2  -8   51.34    3.84
  -1   2   8   52.27    2.82
  -1  -2   8   45.47    3.95
  -1   2   8   52.15    6.02
  -1  -2   8   40.33    5.35
   1  -2  -7  380.24    9.16
   1   2  -7  401.00   10.54
  -1   2   7  387.54   15.34
  -1  -2   7  395.77   15.87
  -1  -2   7  414.35   11.47
  -1   2   7  411.44    8.76
   1   2  -6  643.02   13.47
  -1  -2   6  678.02   18.90
  -1   2   6  662.14   18.79
  -1  -2   6  661.23   14.45
  -1  -2   6  637.25   19.61
  -1   2   6  665.79   12.00
  -1  -2   5   96.03    6.67
  -1  -2   5   95.36    5.23
  -1  -2   5  108.80    7.69
   1   2  -5  100.88    5.33
   1  -2  -5   93.75    4.96
   1   2  -5   79.93    6.87
  -1   2   5  102.75    4.93
  -1   2   5   96.49    6.72
   1   2  -4  594.06   15.12
  -1   2   4  625.06   15.83
   1  -2  -4  640.77   16.36
  -1  -2   4  588.28   14.66
   1   2  -4  618.46   13.06
   1  -2  -4  625.49   12.71
  -1  -2   4  656.55   17.99
   1   2  -4  597.26   17.72
  -1  -2   4  609.63   13.23
  -1   2   3  788.17   14.40
   1   2  -3  949.39   21.87
  -1   2   3  802.38   16.60
   1  -2  -3  824.09   14.97
   1   2  -3  775.87   14.63
  -1  -2   3  852.62   15.53
  -1  -2   3  928.00   20.52
  -1  -2   3  778.57   15.07
   1   2  -3  942.32   16.94
   1  -2  -3  924.30   17.91
  -1   2   2  310.43    9.26
   1  -2  -2  313.45    9.36
   1   2  -2  317.67    9.30
   1   2  -2  332.88    9.29
  -1  -2   2  307.17    9.18
  -1  -2   2  311.72   11.89
   1  -2  -2  317.77    9.49
  -1  -2   2  339.99    9.07
  -1   2   2  319.32    9.50
   1   2  -1  215.39    7.58
  -1  -2   1  223.29    7.01
   1  -2  -1  210.02    8.05
   1  -2  -1  222.22    6.98
  -1   2   1  209.56    6.66
  -1  -2   1  198.14    7.25
   1   2  -1  218.26    7.24
  -1   2   1  211.80    7.85
  -1   2   0  119.94    5.93
  -1   2   0  111.89    6.84
  -1  -2   0  124.27    5.71
   1   2   0  125.32    5.68
   1  -2   0  122.36    6.18
  -1  -2   0  125.84    5.89
   1  -2   0  115.35    4.42
  -1   2   0  116.37    4.43
   1  -2   0  104.88    6.44
   1  -2   1  151.22    7.12
  -1   2  -1  146.03    6.79
   1  -2   1  139.84    7.34
  -1  -2  -1  135.12    6.25
  -1   2  -1  145.26    7.75
   1   2   1  151.02    6.12
   1   2   1  136.78    6.21
   1  -2   1  142.70    4.43
  -1  -2  -1  125.29    5.63
   1  -2   2  161.50    8.09
  -1   2  -2  142.97    7.90
  -1   2  -2  147.43    6.88
   1   2   2  159.84    7.07
  -1  -2  -2  135.99    6.35
  -1  -2  -2  161.47    6.40
  -1  -2  -2  127.17    6.79
   1  -2   2  129.61    5.46
   1  -2   2  149.85    7.27
   1   2   2  156.26    6.22
   1  -2   3  857.25   17.32
  -1   2  -3  847.28   19.95
   1  -2   3  832.07   19.52
   1   2   3  790.26   14.23
  -1  -2  -3  896.87   17.53
   1   2   3  796.96   16.66
  -1  -2  -3  878.64   16.24
  -1   2  -3  758.98   16.00
  -1  -2  -3  866.00   14.75
  -1  -2  -4  277.78    8.27
   1  -2   4  283.11   10.09
  -1   2  -4  276.41    9.91
  -1  -2  -4  279.98   10.65
  -1  -2  -4  249.97    9.81
  -1   2  -4  260.08    8.88
   1  -2   4  252.82    7.86
   1  -2   4  278.96   12.05
   1   2   4  289.77    8.48
   1   2   4  280.83   10.60
   1   2   4  282.85   10.53
  -1   2  -5 1271.84   21.42
   1  -2   5 1516.18   29.26
   1  -2   5 1400.92   23.22
  -1  -2  -5 1491.77   19.04
   1   2   5 1412.11   18.43
   1  -2   5 1532.68   21.52
   1   2   5 1318.09   24.59
  -1   2  -5 1368.48   22.38
   1   2   5 1391.48   26.21
  -1   2  -6  708.98   17.39
   1   2   6  643.73   18.24
   1   2   6  603.23   18.48
   1   2   6  629.08   12.27
  -1  -2  -6  662.76   12.62
   1  -2   6  639.79   15.05
   1  -2   6  659.77   16.18
   1  -2   6  665.25   20.95
  -1   2  -6  645.59   15.63
   1  -2   7  346.50   15.93
   1   2   7  294.56   13.92
  -1   2  -7  339.77   13.26
  -1   2  -7  339.27   11.35
   1  -2   7  338.29   11.73
  -1  -2  -7  345.34    8.98
   1   2   7  372.83    9.21
   1   2   7  349.15   14.16
   1  -2   7  313.74   11.59
  -1  -2  -8  109.20    5.12
   1  -2   8  112.50    9.77
   1  -2   8   98.38    7.25
   1   2   8  109.84    8.73
   1   2   8  110.72    4.92
  -1   2  -8  113.63    6.74
   1  -2   8  113.26    7.21
   1   2   8  119.31    9.63
  -1   2  -9  441.16   13.00
   1  -2   9  455.13   16.03
   1   2   9  434.48   17.56
   1  -2   9  394.02   18.90
  -1  -2  -9  468.17   10.48
   1   2   9  447.19   19.18
  -1  -2  -9  431.89    9.08
   1  -2   9  438.48   13.40
  -1  -2 -10   46.07    2.71
   1   2  10   44.49    6.14
   1  -2  10   42.68    4.32
   1  -2  10   42.55    6.66
  -1   2 -10   44.62    4.20
   1   2  10   53.30    7.27
   1  -2  10   46.23    5.46
  -1  -2 -10   39.22    2.38
   1  -2  11  240.73   16.20
   1  -2  11  251.98   13.45
   1  -2  11  267.70   10.19
   1   2  11  260.22   16.48
   1   2  11  290.46   15.89
  -1   2 -11  265.42    9.28
   1   2  12   68.27    9.13
  -1   2 -12   63.27    4.29
   1   2  12   74.27    8.60
   1  -2  12   62.03    7.15
   1  -2  12   72.97    9.51
   1  -2  13  304.43   19.92
   1   2  13  313.50   19.79
   1  -2  13  316.35   16.30
   1   2  13  305.31   17.68
   1   2  14  164.33   13.31
   1  -2  14  153.72   14.87
   1  -2  14  173.93   12.61
   1   2  14  180.12   16.16
   1   2  15   71.05    9.24
   1  -2  15   64.59    8.06
   1   2  15   75.13   11.01
   1  -2  15   69.04   10.42
   1   2  16   52.26    8.23
   1   2  16   57.65    9.93
   1  -2  16   58.26    8.01
   1  -2  16   54.69    9.81
   1   2  17  171.63   15.42
   1  -2  17  182.22   18.44
   1  -2  17  169.77   14.40
   1   2  17  184.37   18.26
   1  -2  18   51.47   10.24
   1   2  18   70.23   10.45
   1  -2  19   27.46    8.53
   1   2  19   46.35    8.87
   1  -2  20   16.02    6.84
   1   2  20   14.03    6.72
   1  -2  21   54.39   11.93
  -1   3  23    5.91    4.55
  -1  -3  22   -2.02    4.01
  -1   3  22    4.90    4.23
  -1   3  21    0.63    3.38
  -1  -3  21    6.08    5.50
  -1  -3  20   -0.82    3.74
  -1   3  20    0.05    2.97
  -1  -3  20   -0.53    2.67
  -1  -3  19    6.82    3.68
  -1   3  19    4.43    4.38
  -1  -3  19   15.24    5.89
  -1  -3  18  129.16   15.29
  -1  -3  18  127.16   14.10
  -1   3  18  140.46   15.42
  -1   3  17  264.48   20.26
  -1  -3  17  267.76   21.58
  -1  -3  17  283.07   20.16
  -1  -3  16   84.45   10.52
  -1   3  16   92.12   11.36
  -1  -3  16   71.18   11.02
  -1  -3  15  336.75   20.15
  -1   3  15  325.83   21.11
  -1  -3  15  314.84   21.34
  -1   3  14  190.47   15.39
  -1  -3  14  140.55   14.10
  -1  -3  14  171.22   14.03
  -1  -3  13  115.79   11.00
  -1  -3  13  110.70   11.40
   1   3 -13  121.70    6.25
  -1   3  13  124.44   12.02
  -1   3  12   15.55    4.48
  -1  -3  12    9.08    3.19
  -1  -3  12    7.37    2.10
  -1  -3  12   11.93    4.14
   1   3 -12    5.62    1.57
  -1  -3  11  142.62    8.06
   1  -3 -11  135.31    4.39
  -1  -3  11  115.03   10.81
  -1  -3  11  127.12   10.73
  -1   3  11  127.48   11.36
   1   3 -11  134.17    7.01
  -1  -3  10   34.31    4.27
  -1   3  10   21.58    4.84
  -1  -3  10   24.84    5.24
   1   3 -10   24.42    3.32
  -1  -3  10   23.96    4.95
   1  -3 -10   27.34    2.68
  -1   3  10   24.62    2.25
  -1  -3   9   80.18    8.27
  -1  -3   9   87.03    8.39
  -1   3   9   82.05    4.50
   1   3  -9   84.31    6.03
  -1  -3   9   93.63    6.47
  -1   3   9   78.67    8.36
   1  -3  -9   88.12    5.12
  -1   3   8   13.41    2.15
   1  -3  -8   13.91    2.16
  -1  -3   8   11.04    2.91
  -1  -3   8   12.85    3.21
  -1  -3   8   19.70    3.09
   1   3  -8   17.67    2.65
  -1   3   8   15.67    3.76
  -1   3   7  449.98   11.76
   1   3  -7  444.90   13.44
  -1  -3   7  468.76   17.90
   1  -3  -7  446.44   12.37
  -1  -3   7  444.57   17.96
  -1  -3   7  462.27   14.34
  -1   3   7  449.42   17.59
  -1   3   6 1843.65   25.04
  -1  -3   6 1945.99   29.11
  -1   3   6 2069.10   35.39
   1  -3  -6 1929.55   25.97
  -1  -3   6 1902.29   36.09
   1   3  -6 1944.49   27.81
  -1  -3   6 1793.84   32.97
   1  -3  -5  743.76   16.74
  -1   3   5  732.07   19.94
  -1  -3   5  748.25   22.06
  -1  -3   5  795.88   18.17
  -1  -3   5  759.78   19.87
   1   3  -5  792.34   17.61
  -1   3   5  762.08   16.37
  -1  -3   4  746.04   21.46
  -1   3   4  740.80   16.47
  -1  -3   4  745.72   18.35
   1  -3  -4  740.46   16.67
  -1  -3   4  735.09   17.17
  -1   3   4  704.77   18.20
   1   3  -4  738.96   17.00
   1   3  -4  783.33   19.41
   1   3  -3  213.96    9.78
  -1   3   3  196.44    8.99
   1   3  -3  208.13    8.91
   1  -3  -3  195.34    9.12
  -1  -3   3  207.34    8.90
   1  -3  -3  197.79    8.69
  -1  -3   3  199.05    8.91
  -1  -3   3  223.62   11.77
  -1   3   3  203.35    8.66
  -1  -3   2  953.84   18.89
  -1   3   2  954.65   18.51
   1  -3  -2  939.50   18.41
  -1  -3   2  944.04   19.30
   1  -3  -2  952.11   19.53
   1   3  -2  969.66   19.77
   1   3  -2  934.55   18.80
  -1   3   2  978.21   19.36
   1  -3  -1    7.85    1.86
  -1  -3   1   14.35    2.71
   1  -3  -1   14.14    2.13
  -1   3   1    9.75    2.14
  -1  -3   1   11.73    2.25
  -1   3   1   14.34    2.22
   1   3  -1   11.07    2.29
   1   3  -1    9.64    2.43
  -1   3   0  109.83    5.44
   1  -3   0  113.96    5.49
   1  -3   0  103.43    6.64
  -1  -3   0  110.54    6.35
   1  -3   0  112.42    8.04
  -1  -3   0  107.51    6.37
  -1   3   0  105.76    6.72
   1   3   0  101.51    6.06
   1  -3   1 1088.45   24.33
  -1  -3  -1  999.13   19.14
  -1   3  -1  932.43   20.20
   1   3   1  935.83   18.59
   1  -3   1 1032.66   21.20
   1  -3   1  999.09   15.24
   1   3   1  947.02   19.23
  -1  -3  -1 1101.74   20.67
  -1   3  -1 1054.44   24.81
  -1  -3  -2  116.46    6.57
  -1   3  -2  121.20    7.37
  -1  -3  -2  112.62    6.92
   1   3   2  126.76    6.64
   1  -3   2  121.03    8.06
   1  -3   2  115.84    7.31
   1   3   2  113.43    6.89
   1  -3   2  117.89    5.21
   1  -3   3  873.56   20.26
   1  -3   3  935.34   18.90
  -1   3  -3  901.46   20.06
  -1  -3  -3  904.48   18.22
   1   3   3  907.46   17.79
   1  -3   3  922.70   23.12
   1   3   3  878.95   19.85
   1   3   4  442.45   12.44
   1  -3   4  362.09   15.08
  -1   3  -4  443.13   14.14
   1   3   4  411.56   14.35
   1  -3   4  432.34   14.61
  -1  -3  -4  450.65   12.90
   1  -3   4  385.90   11.95
   1  -3   5  512.97   18.49
  -1   3  -5  522.95   15.83
  -1  -3  -5  522.26   13.82
   1   3   5  463.24   12.85
   1   3   5  538.08   17.23
   1  -3   5  505.01   14.16
  -1  -3  -6  675.34   15.48
   1   3   6  618.43   14.42
  -1   3  -6  624.75   17.36
   1  -3   6  667.37   16.79
  -1   3  -6  688.35   19.01
   1   3   6  647.20   19.69
   1  -3   6  695.48   22.86
   1  -3   7   24.38    4.47
  -1   3  -7   22.80    3.65
  -1  -3  -7   18.94    2.60
   1   3   7   23.64    4.04
   1  -3   7   19.38    2.97
   1   3   7   17.29    2.24
  -1   3  -7   16.39    2.82
   1  -3   8   60.75    5.60
   1  -3   8   60.63    7.20
   1   3   8   51.85    6.19
  -1  -3  -8   52.36    4.28
  -1   3  -8   51.99    5.22
   1   3   8   63.00    4.40
   1  -3   9  314.26   13.31
  -1  -3  -9  342.89   10.41
   1  -3   9  321.19   17.90
   1   3   9  346.68    9.90
   1   3   9  319.86   15.90
  -1   3  -9  325.41   12.66
  -1  -3 -10   87.89    4.94
   1  -3  10   88.26    7.47
   1   3  10   85.76    8.64
  -1   3 -10   68.81    5.87
   1   3  10   85.23    4.62
   1  -3  10   88.23    9.75
   1   3  11   78.18    8.84
   1  -3  11   94.65   10.25
  -1  -3 -11   86.57    4.57
  -1   3 -11   81.16    6.08
  -1  -3 -11   81.01    4.14
   1  -3  11   72.38    7.22
  -1   3 -12   38.90    4.40
   1   3  12   32.30    6.04
   1  -3  12   37.85    7.15
   1  -3  12   51.28    6.38
   1   3  13  775.58   29.46
  -1   3 -13  791.67   17.39
   1  -3  13  755.95   32.01
   1  -3  13  774.43   25.52
   1  -3  14   54.12    9.06
   1   3  14   68.37    9.27
   1  -3  14   45.68    6.75
   1  -3  15   81.46   11.59
   1   3  15   92.59   10.91
   1  -3  15   67.75    8.23
   1   3  16   41.70    8.14
   1  -3  16   28.45    5.87
   1  -3  16   23.20    6.53
   1   3  17   39.08    7.49
   1  -3  17   57.73   10.36
   1  -3  18   18.06    6.46
   1   3  18   14.08    5.31
   1   3  19    0.15    2.48
   1  -3  19    3.92    4.96
   1   3  20    1.94    2.40
   1  -3  20    3.23    5.20
   1  -3  21    9.27    6.86
  -1   4  23    0.86    3.62
  -1  -4  22   11.42    6.38
  -1   4  22   11.91    5.22
  -1   4  21    5.84    5.05
  -1  -4  21    2.49    3.94
  -1   4  20   17.39    6.64
  -1  -4  20    7.78    4.78
  -1  -4  19    5.12    3.84
  -1   4  19    6.91    3.31
  -1  -4  19    0.76    3.74
  -1  -4  18  182.47   18.56
  -1   4  18  179.76   17.39
  -1  -4  18  190.38   17.25
  -1   4  17   12.05    5.23
  -1  -4  17   18.90    6.54
  -1  -4  17   19.38    5.28
  -1   4  16   14.42    5.33
  -1  -4  16    8.50    4.13
  -1  -4  16   12.24    4.42
  -1  -4  15    9.39    3.79
  -1   4  15   18.64    5.06
  -1  -4  15   23.57    5.78
  -1  -4  14    2.21    1.61
  -1  -4  14    4.79    2.02
  -1   4  14    1.79    2.90
  -1  -4  13    5.38    2.53
  -1   4  13   13.80    4.48
  -1  -4  13    9.32    2.39
   1   4 -13   11.40    2.63
   1   4 -12   68.45    5.92
  -1  -4  12   73.47    9.35
  -1   4  12   52.38    3.39
  -1   4  12   75.61    9.34
  -1  -4  12   50.27    7.14
  -1  -4  11    2.71    2.52
  -1   4  11    0.96    0.90
  -1  -4  11   -0.94    2.13
   1   4 -11    0.77    1.29
  -1   4  11    5.19    2.77
   1  -4 -11    1.65    1.31
   1   4 -10  149.94    9.06
   1  -4 -10  146.46    7.68
  -1  -4  10  143.82   11.86
  -1   4  10  146.66   11.88
  -1   4  10  144.24    7.01
  -1  -4  10  140.01   11.54
  -1  -4   9   68.69    7.96
   1   4  -9   73.30    6.34
  -1   4   9   82.23    5.71
   1  -4  -9   78.26    6.08
  -1   4   9   78.66    8.43
  -1  -4   9   86.67    9.12
  -1   4   8  171.78    8.60
   1  -4  -8  176.24    8.98
  -1   4   8  182.49   12.02
  -1  -4   8  194.76   12.99
   1   4  -8  175.67    9.61
  -1  -4   8  174.49   12.09
  -1   4   7  630.14   21.63
   1   4  -7  644.26   18.35
  -1  -4   7  615.89   22.82
  -1  -4   7  652.52   22.01
   1  -4  -7  629.39   17.19
  -1   4   7  671.25   17.04
  -1   4   6 2091.51   31.49
  -1   4   6 2162.17   37.87
   1   4  -6 2069.72   33.03
   1   4  -5  328.67   13.04
  -1  -4   5  316.99   15.74
  -1   4   5  313.88   12.27
  -1  -4   5  335.40   14.33
  -1   4   5  292.52   13.28
  -1  -4   4  371.38   14.26
  -1   4   4  363.73   13.44
  -1   4   4  377.94   14.48
   1   4  -4  398.45   14.33
  -1  -4   4  393.58   17.72
   1   4  -3  284.51   12.05
  -1   4   3  273.40   11.92
  -1   4   3  292.53   12.12
  -1  -4   3  276.25   12.26
   1   4  -2   56.88    5.30
  -1   4   2   57.46    5.32
   1   4  -2   53.84    5.74
  -1  -4   2   56.09    5.41
  -1   4   2   52.69    4.95
  -1   4   1  202.10    8.99
   1  -4  -1  185.89    8.73
  -1   4   1  194.38   10.04
   1   4  -1  188.47    9.73
  -1  -4   1  185.26    9.81
  -1  -4   0   23.30    3.82
  -1   4   0   22.83    3.66
  -1   4   0   25.35    3.19
   1   4   0   22.14    3.60
   1  -4   0   18.81    2.92
   1  -4   0   23.48    4.13
   1   4   1   38.61    4.29
   1  -4   1   38.77    5.32
   1   4   1   33.25    4.18
   1  -4   1   33.36    3.45
  -1   4  -1   38.70    4.56
  -1   4  -2  893.09   22.02
   1   4   2  885.03   21.67
   1   4   2  899.83   20.59
   1  -4   2  932.58   25.32
   1  -4   2  842.58   16.57
   1   4   3   52.39    5.02
   1  -4   3   41.07    3.79
   1   4   3   46.76    5.31
  -1   4  -3   49.25    5.42
   1  -4   3   40.77    5.31
  -1   4  -4  306.04   13.33
   1  -4   4  293.61   14.66
   1   4   4  321.86   13.85
   1   4   4  352.49   12.70
   1  -4   4  316.15   12.88
   1  -4   5  911.11   26.82
   1  -4   5  926.10   21.74
   1   4   5  878.91   19.98
   1   4   5  908.72   24.29
  -1   4  -5  916.91   23.45
   1   4   6  860.77   24.49
  -1   4  -6  842.49   22.76
   1   4   6  851.73   19.45
   1  -4   6  791.41   25.61
   1  -4   6  832.44   20.82
   1  -4   7  235.39   11.41
  -1   4  -7  273.79   13.22
   1   4   7  261.98   10.90
   1  -4   7  278.73   15.91
   1   4   7  264.79   14.07
   1  -4   8  306.69   13.34
  -1   4  -8  330.94   14.35
   1   4   8  322.03   11.66
   1  -4   8  340.26   17.84
   1   4   8  296.36   15.57
   1  -4   9   29.04    4.42
  -1  -4  -9   33.20    4.04
   1   4   9   34.72    5.62
  -1   4  -9   28.96    4.53
   1   4   9   31.25    3.70
   1  -4   9   27.51    5.60
   1   4  10    7.89    3.20
  -1   4 -10    4.66    2.27
   1   4  10    1.07    0.86
   1  -4  10    2.07    1.75
   1  -4  10    4.32    2.58
  -1  -4 -10    3.23    1.71
   1  -4  11  123.60   12.23
  -1   4 -11  101.80    7.82
   1   4  11  111.37    6.11
   1   4  11   99.63   10.28
   1  -4  11  112.11    9.00
   1   4  12   51.43    7.73
  -1   4 -12   54.10    5.75
   1  -4  12   61.49    9.13
   1  -4  12   58.36    6.73
   1  -4  13   -3.09    3.12
   1   4  13    2.78    3.43
  -1   4 -13    0.60    1.28
   1  -4  13    5.29    2.20
   1  -4  14   35.82    5.99
   1   4  14   30.66    6.19
   1  -4  14   29.41    6.76
   1  -4  15   12.21    4.44
   1  -4  15   16.33    4.25
   1   4  15    5.06    2.62
   1   4  16  168.08   15.83
   1  -4  16  132.98   15.57
   1  -4  16  141.92   12.45
   1  -4  17   23.05    7.19
   1   4  17   30.32    7.37
   1  -4  18   34.11    8.23
   1   4  18   27.69    7.03
   1   4  19   30.57    8.13
   1  -4  19   40.01    9.60
   1  -4  20  121.80   17.21
   1   4  20  126.02   15.98
   1   4  21   15.02    6.00
   1  -4  21   18.92    7.54
  -1   5  22    2.50    3.70
  -1   5  21    4.54    4.91
  -1  -5  21   -3.82    4.63
  -1  -5  20   34.83    8.92
  -1   5  20   69.38   12.10
  -1  -5  19    3.52    3.35
  -1   5  19   -5.01    4.10
  -1  -5  19    3.31    4.51
  -1   5  18    6.09    3.78
  -1  -5  18    7.96    3.89
  -1  -5  18    7.72    4.74
  -1   5  17   11.78    5.18
  -1  -5  17    1.44    2.02
  -1  -5  17    6.35    4.18
  -1  -5  16  206.40   16.99
  -1  -5  16  263.91   21.15
  -1   5  16  251.57   20.20
  -1  -5  15   25.00    7.21
  -1  -5  15   27.35    6.82
  -1   5  15   24.90    7.59
  -1  -5  14  261.63   17.91
  -1  -5  14  312.62   21.34
   1   5 -14  300.82   13.71
  -1   5  14  263.58   19.20
   1   5 -13    9.48    2.78
  -1   5  13    8.17    3.40
  -1  -5  13    4.71    2.95
  -1  -5  13    7.02    3.47
  -1   5  12  117.64   11.83
  -1   5  12  119.95    6.82
  -1  -5  12  131.07   12.08
   1   5 -12  135.98    9.35
  -1  -5  12  149.60   13.67
  -1   5  11    5.76    3.13
   1   5 -11    3.97    2.20
  -1  -5  11    5.47    3.40
  -1  -5  11    0.87    1.81
  -1   5  11    1.73    0.99
  -1  -5  10   57.86    8.14
  -1   5  10   49.60    7.43
  -1  -5  10   52.60    7.65
  -1   5  10   52.60    5.04
   1   5 -10   50.70    5.95
   1   5  -9    9.17    2.52
  -1   5   9   11.54    3.67
  -1  -5   9    9.51    3.27
  -1   5   9    9.31    2.22
  -1  -5   9   11.06    3.09
   1   5  -8    9.97    3.22
  -1  -5   8    5.82    2.84
  -1   5   8    5.02    2.29
  -1  -5   8    8.55    2.85
  -1   5   8    6.89    2.94
   1   5  -7   30.58    4.55
  -1  -5   7   42.20    5.90
  -1   5   7   37.42    4.93
  -1  -5   7   32.45    5.83
  -1   5   7   32.91    5.17
  -1  -5   6  265.55   14.37
  -1   5   6  263.74   14.12
  -1   5   6  251.74   12.16
  -1  -5   6  263.41   15.85
   1   5  -6  258.92   13.02
  -1   5   5   58.80    6.31
  -1   5   5   55.41    6.84
   1   5  -5   60.20    6.50
  -1  -5   5   42.98    5.88
  -1  -5   5   50.08    7.47
  -1   5   4  528.74   18.39
  -1  -5   4  507.78   18.60
  -1  -5   4  484.00   21.86
  -1   5   4  493.41   17.45
   1   5  -4  496.67   17.72
   1   5  -3    5.11    1.79
  -1   5   3    9.11    2.63
  -1  -5   3    4.30    2.10
  -1   5   3    6.80    2.43
   1   5  -2  199.12   11.15
  -1   5   2  194.80   11.44
  -1   5   2  201.99   10.68
  -1  -5   2  221.18   12.15
  -1   5   1    6.60    1.84
   1  -5  -1    3.70    1.60
   1   5  -1   10.41    2.77
  -1  -5   1    5.60    2.57
  -1   5   1    5.40    2.22
   1  -5   0   48.20    6.77
  -1   5   0   38.27    4.26
  -1  -5   0   40.57    5.49
  -1   5   0   44.81    5.50
   1   5   0   50.89    5.49
   1   5   1   97.21    7.72
   1  -5   1   78.37    8.33
  -1   5  -1   98.72    8.25
   1   5   1  101.22    7.79
   1   5   2  102.54    8.10
   1  -5   2   99.70    9.25
   1   5   2   94.60    7.42
  -1   5  -2   98.79    8.32
   1   5   3   83.36    7.64
   1  -5   3   61.22    7.21
   1   5   3   83.37    7.02
  -1   5  -3   88.67    8.04
   1  -5   4  625.64   23.33
  -1   5  -4  693.20   22.15
   1   5   4  727.02   20.81
   1  -5   4  726.73   22.68
   1   5   4  657.07   21.58
   1   5   5  482.11   16.74
  -1   5  -5  509.83   19.17
   1  -5   5  521.86   21.44
   1  -5   5  487.34   18.14
   1   5   5  514.06   19.77
   1  -5   6   93.01    7.87
   1  -5   6  101.86   10.00
   1   5   6  102.27    9.02
   1   5   6  103.64    7.58
  -1   5  -6  107.71    8.88
   1  -5   7   62.01    8.16
   1   5   7   67.36    7.70
  -1   5  -7   90.07    8.23
   1   5   7   78.95    6.60
   1  -5   7   78.89    7.25
  -1   5  -8   13.00    2.83
   1  -5   8   16.50    4.37
   1   5   8   14.21    2.79
   1  -5   8   12.56    3.20
   1   5   8   18.84    4.28
   1   5   9    5.98    2.50
   1  -5   9   12.38    4.63
  -1   5  -9    9.26    2.91
   1  -5   9    9.17    3.09
   1   5   9    3.43    1.33
   1  -5  10   46.68    5.82
   1  -5  10   56.62    8.38
  -1   5 -10   62.41    6.94
   1   5  10   66.08    5.69
   1   5  10   50.27    7.44
   1   5  11    6.60    2.62
  -1   5 -11   13.02    3.54
   1  -5  11   15.60    5.60
   1   5  11    6.75    2.31
   1  -5  11   11.48    3.79
   1   5  12  127.42   12.46
   1  -5  12  126.30   13.38
   1  -5  12  121.96    9.94
   1   5  12  134.57    7.51
  -1   5 -12  123.09    9.55
  -1   5 -13   95.48    8.25
   1  -5  13  104.41   10.00
   1  -5  13  109.47   12.99
   1   5  13   78.56   10.49
   1  -5  14  628.98   24.39
   1  -5  14  592.25   31.11
   1   5  14  633.60   29.74
   1  -5  15   11.26    3.89
   1  -5  15   14.13    5.51
   1   5  15   12.97    5.47
   1   5  16  192.89   17.79
   1  -5  16  172.12   18.03
   1  -5  17   97.08   14.19
   1   5  17   96.52   12.81
   1  -5  18    9.00    5.13
   1   5  18    6.07    4.98
   1  -5  19   28.29    8.38
   1   5  19   36.98    8.85
   1   5  20    2.56    3.38
   1  -5  20    2.66    4.01
   1   5  21    4.52    4.26
  -1   6  22   35.17    9.95
  -1  -6  21   17.79    6.73
  -1   6  21    5.14    3.34
  -1  -6  20   10.10    8.40
  -1   6  20    1.27    2.81
  -1   6  19   32.82    8.41
  -1  -6  19   23.96    7.18
  -1  -6  18   27.42    7.76
  -1  -6  18   17.67    5.89
  -1   6  18   30.22    7.89
  -1   6  17   32.76    7.71
  -1  -6  17   34.09    7.15
  -1  -6  17   36.41    8.57
  -1  -6  16    8.59    4.46
  -1  -6  16   12.29    5.06
  -1   6  16    3.64    3.47
  -1  -6  15   19.12    6.00
  -1   6  15   13.21    5.03
  -1  -6  15   27.13    6.37
  -1  -6  14    1.24    2.90
   1   6 -14    1.13    1.63
  -1   6  14   -0.10    2.70
  -1  -6  14   -0.20    2.97
  -1   6  13   32.65    6.94
   1   6 -13   21.45    4.14
  -1  -6  13   23.90    5.44
  -1  -6  13   24.62    6.31
  -1  -6  12   81.43   10.02
  -1   6  12   71.01    9.96
   1   6 -12   80.77    8.02
  -1   6  12   87.62    7.05
  -1  -6  12   61.44    9.30
  -1  -6  11   12.20    3.78
  -1  -6  11   12.28    4.28
   1   6 -11    6.14    2.18
  -1   6  11   19.79    5.13
  -1   6  11    8.33    2.25
  -1  -6  10  132.94   12.52
  -1  -6  10  128.77   12.26
  -1   6  10  134.01    9.17
   1   6 -10  130.10   10.12
  -1   6  10  130.92   12.21
  -1   6   9   56.31    6.20
  -1  -6   9   71.76    8.91
  -1   6   9   73.75    9.04
   1   6  -9   68.21    7.34
  -1  -6   9   75.74    8.99
  -1   6   8  254.37   13.51
   1   6  -8  260.93   14.53
  -1   6   8  233.28   15.48
  -1  -6   8  249.66   16.77
  -1  -6   8  225.99   15.48
  -1   6   7  220.32   14.55
   1   6  -7  206.63   12.78
  -1  -6   7  207.25   15.29
  -1  -6   7  198.52   13.81
  -1   6   7  195.58   11.80
  -1  -6   6  316.44   16.98
  -1  -6   6  331.42   19.23
  -1   6   6  345.12   17.49
   1   6  -6  314.48   15.47
  -1   6   6  337.61   15.38
  -1  -6   5  520.20   20.71
  -1  -6   5  526.19   24.42
  -1   6   5  500.98   19.08
   1   6  -5  499.63   19.80
  -1   6   5  509.02   20.55
   1   6  -4   94.82    8.67
  -1   6   4   67.15    7.50
  -1  -6   4   80.28    8.36
  -1   6   4   78.18    7.90
   1   6  -3  396.12   17.28
  -1   6   3  384.59   16.56
  -1  -6   3  404.68   18.27
  -1   6   3  409.62   17.52
  -1   6   2    8.21    2.52
  -1   6   2    5.64    2.78
   1   6  -2    5.07    2.33
  -1  -6   2    6.65    2.98
  -1   6   1   12.31    3.59
   1  -6  -1   19.72    5.87
   1   6  -1   30.73    5.24
  -1  -6   1   22.02    4.97
  -1   6   1   16.26    3.93
   1  -6   0  362.18   19.19
  -1   6   0  366.31   14.77
  -1   6   0  344.92   16.41
  -1  -6   0  333.58   17.44
   1   6   0  333.61   15.66
   1  -6   1   92.54    9.96
  -1  -6  -1   95.10    9.47
  -1   6  -1  100.73    9.14
   1   6   1   91.96    8.33
  -1   6  -2  182.16   12.21
   1   6   2  171.66   11.29
   1   6   2  163.92   10.86
   1  -6   2  170.31   13.14
   1  -6   3  325.16   17.93
   1   6   3  309.52   14.85
  -1   6  -3  290.26   15.61
   1   6   3  306.90   15.59
   1   6   4  463.28   18.19
   1   6   4  507.40   20.81
   1  -6   4  529.37   23.22
  -1   6  -4  519.57   20.74
   1  -6   5  521.22   23.26
   1  -6   5  510.68   20.89
   1   6   5  554.78   19.61
  -1   6  -5  571.74   21.85
   1   6   5  555.99   21.99
   1   6   6  248.43   13.19
   1  -6   6  268.86   14.85
  -1   6  -6  269.00   15.25
   1  -6   6  268.57   17.12
   1   6   6  276.57   15.94
   1   6   7  529.06   18.86
   1  -6   7  508.16   24.20
   1   6   7  557.62   23.42
   1  -6   7  566.65   21.43
  -1   6  -7  586.94   22.37
  -1   6  -8   15.21    3.48
   1   6   8   23.56    3.99
   1  -6   8   20.81    4.93
   1   6   8   15.87    4.42
   1  -6   8   20.66    4.60
  -1   6  -9   44.90    6.44
   1   6   9   50.57    5.84
   1  -6   9   51.28    6.86
   1   6   9   47.89    7.22
   1  -6   9   51.36    8.08
   1   6  10    7.16    2.67
   1  -6  10    2.56    1.89
  -1   6 -10   10.21    3.00
   1   6  10    7.78    2.36
   1  -6  10    5.73    2.77
   1   6  11   84.78    7.14
   1  -6  11   67.84   10.20
   1  -6  11   83.02    8.59
   1   6  11   64.23    9.23
  -1   6 -11   83.50    8.90
   1  -6  12    4.13    2.88
   1  -6  12    1.40    1.85
   1   6  12    3.79    3.10
  -1   6 -12    3.57    2.02
   1   6  12    4.09    1.91
   1  -6  13    2.86    2.33
   1  -6  13   -1.36    2.76
  -1   6 -13    4.91    2.65
   1   6  13    1.53    1.96
   1  -6  14   14.24    4.52
   1   6  14   18.74    5.33
   1  -6  14   11.73    4.25
   1  -6  15    1.82    2.69
   1   6  15    7.73    3.83
   1   6  16  110.63   14.19
   1  -6  16  138.46   16.69
   1   6  17   83.46   12.58
   1  -6  17   92.11   14.04
   1  -6  18   28.93    9.03
   1   6  18   22.96    7.14
   1   6  19   13.93    5.86
   1  -6  19   17.54    7.52
   1   6  20    5.71    4.67
   1  -6  20    9.36    6.68
   1   6  21   34.05    9.28
  -1   7  21   -1.36    4.25
  -1  -7  20    2.59    4.42
  -1   7  20    1.49    3.76
  -1  -7  19   60.94   11.93
  -1   7  19   69.20   12.26
  -1   7  18    0.37    3.28
  -1  -7  18   -0.08    3.43
  -1   7  17   92.81   13.69
  -1  -7  17   68.54   10.71
  -1  -7  17   69.33   12.17
  -1  -7  16   49.20    9.89
  -1  -7  16   43.60    8.24
  -1   7  16   62.13   10.88
  -1  -7  15  465.73   26.32
  -1  -7  15  516.55   29.92
  -1   7  15  512.36   29.55
   1   7 -14    8.70    3.49
  -1  -7  14    1.80    1.96
  -1   7  14   11.33    4.41
  -1  -7  14    2.58    2.77
  -1  -7  13   72.63   10.04
  -1   7  13   93.87   12.15
   1   7 -13   90.98    9.29
  -1  -7  13   95.75   12.34
  -1  -7  12    9.57    3.87
  -1  -7  12   16.50    5.64
   1   7 -12   19.29    4.99
  -1   7  12   20.08    5.94
  -1   7  12   18.25    4.04
  -1  -7  11  104.55   11.89
  -1   7  11  104.62    8.72
  -1   7  11   83.55   10.74
   1   7 -11   87.76    9.10
  -1  -7  11  109.57   12.04
  -1   7  10    5.32    2.83
  -1   7  10   10.01    3.41
  -1  -7  10    8.82    4.12
   1   7 -10   14.78    4.38
  -1  -7  10   17.69    5.62
  -1   7   9   28.87    5.92
  -1  -7   9   30.67    6.25
  -1   7   9   22.56    4.08
  -1  -7   9   25.08    5.58
   1   7  -9   19.88    4.37
  -1   7   8   40.78    7.00
  -1  -7   8   40.74    6.98
  -1   7   8   42.73    6.24
  -1  -7   8   26.47    5.51
   1   7  -8   38.61    6.15
  -1  -7   7   26.25    5.63
   1   7  -7   19.00    4.31
  -1   7   7   17.85    4.54
  -1  -7   7   16.48    4.95
  -1   7   7   26.62    5.00
   1   7  -6  101.66    9.82
  -1  -7   6   93.15    9.72
  -1   7   6   74.39    7.96
  -1   7   6   81.92    9.18
  -1  -7   6   96.80   10.93
  -1  -7   5  175.94   15.37
  -1   7   5  195.27   12.88
  -1   7   5  163.66   12.56
  -1  -7   5  201.11   14.12
   1   7  -5  197.31   13.39
  -1  -7   4   67.21    8.57
  -1   7   4   61.29    7.96
   1   7  -4   78.85    8.48
  -1   7   4   79.00    8.42
  -1   7   3  602.35   22.98
  -1   7   3  651.92   23.34
   1   7  -3  597.89   22.92
   1   7  -2  201.00   13.46
  -1  -7   2  196.76   14.01
   1  -7  -2  186.62   15.55
  -1   7   2  192.71   12.39
  -1   7   2  189.79   13.03
  -1   7   1  321.07   17.01
  -1   7   1  357.21   16.24
  -1  -7   1  332.40   18.29
   1   7  -1  313.96   16.44
   1  -7  -1  325.13   20.15
  -1  -7   0   33.85    6.51
  -1   7   0   25.51    4.79
   1   7   0   19.95    4.77
   1  -7   0   19.14    5.17
  -1   7   0   24.23    5.48
  -1   7  -1  299.06   16.83
  -1  -7  -1  325.90   18.99
   1  -7   1  311.36   19.42
   1   7   1  298.78   16.04
  -1   7  -2  231.23   14.93
   1   7   2  241.54   14.38
   1   7   2  215.12   13.71
   1  -7   2  216.61   16.44
   1  -7   3  779.65   30.40
   1   7   3  731.12   25.76
   1   7   3  782.02   25.54
  -1   7  -3  731.10   26.48
   1  -7   4   42.06    6.92
   1   7   4   45.60    6.81
   1   7   4   37.95    6.05
  -1   7  -4   34.57    6.44
   1   7   5   11.27    3.78
   1   7   5   17.91    4.29
  -1   7  -5   17.73    4.26
   1  -7   5   11.26    4.52
   1  -7   5   15.76    4.46
   1  -7   6   81.89    9.98
   1   7   6  101.91   10.39
   1   7   6  112.66    9.61
   1  -7   6   88.25    9.52
  -1   7  -6   94.98    9.76
   1  -7   7  112.36   12.17
   1  -7   7   92.34    9.27
  -1   7  -7   92.11    9.85
   1   7   7   92.51    8.78
   1   7   7   84.87    9.72
   1   7   8   45.31    6.06
   1   7   8   40.68    6.96
  -1   7  -8   37.63    6.18
   1  -7   8   37.10    7.34
   1  -7   8   30.32    5.74
   1   7   9  185.28   12.00
   1  -7   9  185.18   13.45
   1   7   9  194.81   15.36
  -1   7  -9  212.11   14.83
   1  -7   9  163.95   15.22
   1   7  10    9.29    3.58
  -1   7 -10    5.42    3.56
   1  -7  10   14.53    4.20
   1   7  10    4.64    2.70
   1  -7  10    5.51    3.19
   1   7  11  310.64   15.08
   1  -7  11  322.64   22.60
   1  -7  11  304.19   17.42
   1   7  11  295.72   20.11
  -1   7 -11  304.07   17.88
  -1   7 -12    3.11    3.00
   1  -7  12    3.35    2.39
   1   7  12    1.65    2.11
   1  -7  12    4.08    3.46
   1   7  12    7.07    3.82
   1   7  13  162.17   15.74
   1  -7  13  140.18   15.76
  -1   7 -13  152.05   12.32
   1  -7  13  161.68   13.25
   1   7  14   74.46   12.17
   1  -7  14   81.53   12.76
   1  -7  15  130.70   16.56
   1   7  15  147.09   16.39
   1  -7  16   12.38    5.13
   1   7  16   26.42    7.17
   1   7  17    1.31    3.19
   1  -7  17   -0.03    3.73
   1   7  18    5.73    4.59
   1  -7  18   12.28    6.63
   1   7  19   12.71    6.29
   1  -7  19    7.65    4.25
   1   7  20    8.74    5.73
  -1   8  20   32.49    9.60
  -1  -8  20   20.25    8.42
  -1   8  19  110.88   15.99
  -1  -8  19   81.12   13.83
  -1   8  18   43.80    9.79
  -1  -8  18   65.29   12.82
  -1  -8  17   10.48    4.86
  -1   8  17   31.79    8.44
  -1   8  16   26.17    7.30
  -1  -8  16   39.96    9.18
  -1  -8  16   33.94    7.66
  -1   8  15    0.28    2.43
  -1  -8  15    0.84    3.21
  -1  -8  15    6.38    3.79
  -1  -8  14   29.40    6.82
   1   8 -14   37.41    6.72
  -1   8  14   34.62    7.40
  -1  -8  14   37.50    8.60
   1   8 -13   48.69    7.34
  -1   8  13   55.08    9.62
  -1  -8  13   49.70    9.25
  -1  -8  13   35.82    8.01
  -1   8  12  188.44   17.16
  -1   8  12  165.16   11.93
  -1  -8  12  143.58   15.06
  -1  -8  12  167.20   16.31
   1   8 -12  142.26   12.66
  -1   8  11  267.93   20.08
   1   8 -11  235.20   16.20
  -1  -8  11  259.75   19.68
  -1  -8  11  223.44   18.15
  -1   8  11  267.21   15.48
  -1   8  10   25.58    5.27
  -1  -8  10   27.19    6.34
  -1  -8  10   29.65    6.71
   1   8 -10   34.94    6.41
  -1   8  10   39.32    7.43
   1   8  -9  157.75   12.96
  -1  -8   9  188.69   16.51
  -1   8   9  150.08   14.40
  -1   8   9  152.86   12.02
  -1  -8   9  170.14   14.87
  -1   8   8  339.84   18.41
   1   8  -8  332.21   18.98
  -1   8   8  321.92   20.34
  -1  -8   8  343.68   20.76
  -1  -8   8  270.84   20.02
  -1  -8   7  188.68   16.55
  -1   8   7  200.30   15.41
   1   8  -7  187.02   14.08
  -1   8   7  194.05   13.84
  -1  -8   7  223.29   16.43
  -1   8   6  191.59   14.78
   1   8  -6  198.89   14.72
  -1   8   6  215.35   14.71
  -1  -8   6  186.39   16.68
  -1  -8   6  211.60   15.66
  -1   8   5  186.69   13.84
  -1  -8   5  169.91   15.88
  -1   8   5  168.28   13.38
  -1  -8   5  170.65   14.00
   1   8  -5  154.22   12.61
  -1   8   4  176.81   13.45
  -1   8   4  178.64   13.70
  -1  -8   4  178.44   14.32
   1   8  -4  165.03   13.18
  -1   8   3   11.26    3.85
  -1  -8   3    7.50    3.15
   1   8  -3   10.14    3.65
  -1   8   3    7.56    3.35
   1  -8  -2    7.07    4.23
  -1   8   2    3.62    3.84
   1   8  -2   10.40    3.82
  -1  -8   2    3.84    1.74
  -1   8   2    3.69    1.28
   1   8  -1  117.04   10.82
  -1   8   1  111.45    9.86
   1  -8  -1   93.46   11.36
  -1   8   1  119.10   11.10
  -1  -8   1   94.70   10.56
  -1  -8   0  121.40   12.35
  -1   8   0  127.88   11.54
   1   8   0  138.82   11.98
   1  -8   0  113.32   12.44
  -1  -8  -1  132.74   13.09
   1  -8   1  113.99   12.49
   1   8   1  127.62   11.42
  -1   8  -1  117.80   11.50
   1   8   2  106.51   10.05
  -1  -8  -2   71.89    9.82
   1  -8   2   86.70   10.78
  -1   8  -2   97.21   10.26
   1   8   3  223.75   14.68
   1   8   3  215.63   14.83
   1  -8   3  242.24   18.00
  -1   8  -3  224.63   15.50
   1  -8   4   65.54    9.37
   1   8   4   79.80    9.41
  -1   8  -4   67.98    8.66
   1   8   4   74.45    8.66
   1  -8   5  203.33   16.32
   1   8   5  259.37   15.79
   1  -8   5  231.01   17.35
  -1   8  -5  230.64   16.23
   1   8   5  231.39   16.28
   1  -8   6   52.77    8.76
   1   8   6   66.12    8.14
   1  -8   6   60.98    8.59
  -1   8  -6   68.29    8.80
   1   8   6   62.99    8.93
   1   8   7  298.27   16.93
   1   8   7  295.71   19.28
   1  -8   7  281.23   20.15
  -1   8  -7  327.33   19.32
   1  -8   7  283.85   18.13
   1  -8   8   15.10    4.37
   1   8   8   16.64    5.14
   1  -8   8   13.97    5.42
  -1   8  -8   20.99    5.74
   1   8   8   23.85    4.96
   1  -8   9   65.71   10.49
   1  -8   9   97.47   10.59
   1   8   9  106.61   12.12
   1   8   9   94.86    9.36
  -1   8  -9   88.42   10.47
   1   8  10   92.25    9.22
   1  -8  10   95.06   10.45
   1  -8  10  101.01   12.80
  -1   8 -10   98.25   10.94
   1   8  10   87.93   11.37
   1  -8  11  151.44   13.02
  -1   8 -11  145.37   13.23
   1   8  11  163.02   12.18
   1  -8  11  150.41   16.14
   1   8  11  136.51   14.25
   1   8  12   -0.57    2.87
   1  -8  12    3.94    3.34
   1   8  12    2.32    1.91
  -1   8 -12    2.42    2.62
   1  -8  12    3.31    2.28
  -1   8 -13   42.91    7.02
   1   8  13   47.57    8.97
   1  -8  13   38.51    9.13
   1   8  14    8.09    4.99
   1  -8  14    3.38    3.24
   1  -8  15   32.17    8.30
   1   8  15   50.55    9.77
   1   8  16    2.74    3.17
   1  -8  16    2.55    3.63
   1  -8  17   85.60   14.09
   1   8  17  103.94   14.91
   1  -8  18   -0.38    3.48
   1   8  18    6.54    5.98
   1   8  19    0.23    4.70
   1   8  20  103.24   16.28
  -1  -9  19    5.81    5.81
  -1   9  19    2.19    5.05
  -1  -9  18   60.87   12.09
  -1   9  18   53.75   12.42
  -1  -9  17    2.43    3.80
  -1   9  17   15.47    7.05
  -1   9  16   76.21   12.96
  -1  -9  16   60.36   11.69
  -1   9  15    3.72    3.02
  -1  -9  15    9.85    5.28
  -1  -9  15    3.65    4.07
  -1   9  14   95.66   13.53
  -1  -9  14   90.03   12.55
  -1  -9  14   82.14   12.41
   1   9 -14  101.36   11.49
  -1  -9  13   12.60    5.88
  -1  -9  13   18.98    6.28
   1   9 -13   18.26    5.11
  -1   9  13   19.33    6.30
  -1   9  12  385.73   19.62
  -1  -9  12  380.46   25.57
   1   9 -12  367.14   21.75
  -1  -9  12  406.05   26.07
  -1   9  12  423.46   26.94
  -1  -9  11   35.77    7.86
  -1   9  11   31.92    7.95
  -1   9  11   38.09    6.56
   1   9 -11   38.76    7.26
  -1  -9  11   32.75    7.54
  -1  -9  10  124.54   14.22
   1   9 -10   95.25   11.02
  -1   9  10   85.38   11.42
  -1  -9  10  117.95   13.62
  -1   9  10   96.20   10.08
  -1  -9   9    9.09    4.92
   1   9  -9   10.61    4.06
  -1   9   9    7.50    3.84
  -1  -9   9   17.48    6.20
  -1   9   9    8.28    3.68
   1   9  -8  123.40   12.14
  -1  -9   8  119.42   12.90
  -1   9   8  122.48   11.92
  -1   9   8  140.40   13.97
  -1  -9   8  138.36   14.82
  -1   9   7    9.49    4.10
  -1  -9   7   18.09    5.32
   1   9  -7   17.44    4.81
  -1   9   7    6.48    2.22
  -1  -9   7   18.52    6.35
  -1   9   6   12.43    4.01
   1   9  -6   -1.49    2.26
  -1   9   6    2.86    2.50
  -1  -9   6    6.79    2.86
  -1  -9   6    6.01    4.28
  -1  -9   5   35.78    7.97
  -1   9   5   33.18    6.73
   1   9  -5   37.51    6.85
  -1   9   5   24.76    5.49
  -1  -9   5   30.21    6.59
  -1  -9   4  611.18   28.01
  -1   9   4  619.68   26.61
  -1   9   4  665.91   28.01
   1   9  -4  595.80   26.58
  -1  -9   3   30.02    6.51
  -1   9   3   27.08    6.27
   1  -9  -3   24.29    7.45
  -1   9   3   36.40    6.95
   1   9  -3   26.84    6.06
   1   9  -2  456.79   23.26
  -1  -9   2  468.56   24.84
   1  -9  -2  441.22   27.16
  -1   9   2  444.34   22.99
  -1   9   2  449.35   21.78
  -1   9   1   62.27    9.20
   1  -9  -1   70.67   10.70
   1   9  -1   67.34    9.28
  -1  -9   1   54.01    9.14
   1   9   0  638.33   26.87
  -1   9   0  664.62   28.08
   1  -9   0  655.68   31.65
  -1  -9   0  661.51   30.37
  -1   9  -1  390.74   21.59
   1   9   1  437.81   22.55
  -1  -9  -1  394.04   23.77
  -1  -9  -2  302.93   21.35
   1   9   2  344.65   19.71
   1  -9   2  299.93   21.45
  -1   9  -2  331.79   19.95
   1   9   3   31.49    6.04
  -1  -9  -3   27.44    6.67
   1  -9   3   34.43    7.32
   1   9   3   38.86    7.05
  -1   9  -3   47.47    7.84
   1  -9   4   61.06    9.47
   1   9   4   52.48    7.78
   1   9   4   74.60    9.61
  -1   9  -4   72.23    9.60
   1   9   5   -1.04    2.95
   1  -9   5    5.72    4.14
   1   9   5   -1.58    1.53
  -1   9  -5   -0.29    2.05
   1  -9   5    3.45    3.26
   1   9   6   -1.21    1.97
   1  -9   6    1.15    2.44
   1   9   6   -3.59    3.14
   1  -9   6    1.64    1.96
  -1   9  -6   -0.60    2.36
   1   9   7   12.55    4.44
   1  -9   7   17.47    5.10
  -1   9  -7   23.25    6.50
   1  -9   7   18.30    5.44
   1   9   7   13.45    4.09
   1   9   8  113.32   11.09
   1  -9   8   94.96   12.43
   1   9   8  114.69   13.24
   1  -9   8   79.74   10.45
  -1   9  -8   88.94   10.98
   1   9   9    8.22    3.46
   1   9   9    9.20    4.54
  -1   9  -9   12.07    4.31
   1  -9   9   18.13    6.28
   1  -9   9    4.75    3.21
   1   9  10  240.69   19.56
   1  -9  10  299.01   22.92
   1   9  10  228.77   15.81
   1  -9  10  252.62   17.80
  -1   9 -10  274.63   19.16
  -1   9 -11   40.44    7.83
   1   9  11   37.17    7.04
   1  -9  11   22.82    7.24
   1  -9  11   29.74    6.73
   1   9  11   39.39    8.85
   1   9  12  101.33   13.25
  -1   9 -12  118.78   12.64
   1  -9  12  124.38   15.46
   1  -9  13   71.10   12.13
  -1   9 -13   78.01   10.38
   1   9  13   73.26   11.66
   1  -9  14  149.86   17.87
   1   9  14  160.26   17.99
   1  -9  15    6.69    4.59
   1   9  15   -1.16    2.95
   1  -9  16   22.29    6.82
   1   9  16   23.00    7.13
   1   9  17   15.78    6.43
   1  -9  17    5.86    5.01
   1   9  18   79.11   14.33
   1  -9  18   83.64   14.79
  -1 -10  18   18.33    7.97
  -1  10  18   22.43    8.22
  -1 -10  17   31.05    9.05
  -1  10  17   25.16    7.56
  -1  10  16   39.23    9.25
  -1 -10  16   41.77    9.91
  -1  10  15    2.80    2.61
  -1 -10  15   -0.88    2.93
  -1 -10  14    3.90    4.26
  -1  10  14    5.38    3.73
   1  10 -14    5.42    3.02
  -1 -10  14    1.73    2.81
  -1 -10  13    6.16    4.55
   1  10 -13   -0.37    2.51
  -1  10  13    0.59    3.84
  -1 -10  13    0.17    2.34
  -1 -10  12  114.77   14.73
  -1  10  12  113.59   14.51
   1  10 -12  130.21   13.91
  -1 -10  12  128.20   15.02
  -1  10  12  121.45   12.10
  -1  10  11   76.83    9.62
  -1 -10  11   76.68   12.19
   1  10 -11   84.15   11.66
  -1 -10  11   90.08   12.93
  -1  10  11   81.63   12.30
  -1  10  10  145.68   15.68
  -1  10  10  173.00   14.48
  -1 -10  10  165.00   16.94
  -1 -10  10  153.13   16.46
   1  10 -10  159.35   15.27
  -1  10   9   71.35    9.70
  -1 -10   9   58.21    9.83
   1  10  -9   69.13    9.95
  -1 -10   9   66.20   11.22
  -1  10   9   65.27   10.18
  -1  10   8  574.17   27.01
  -1 -10   8  567.65   32.53
  -1 -10   8  518.11   28.69
   1  10  -8  526.49   26.90
  -1  10   8  585.83   30.09
  -1 -10   7   47.34    9.77
   1  10  -7   42.39    7.45
  -1  10   7   31.78    7.47
  -1 -10   7   57.38    9.84
  -1  10   7   45.03    7.64
  -1  10   6   24.11    5.73
  -1 -10   6   12.06    3.92
   1  10  -6   28.24    6.86
  -1  10   6   15.53    4.78
  -1 -10   6   30.42    7.06
  -1  10   5   86.41   10.82
  -1 -10   5   98.82   14.12
  -1 -10   5  106.66   12.41
   1  10  -5  123.71   13.09
  -1  10   5   96.42   11.44
  -1 -10   4  194.63   16.84
   1 -10  -4  153.02   17.28
  -1  10   4  156.14   14.53
  -1  10   4  175.45   15.19
   1  10  -4  137.43   13.79
  -1  10   3   53.10    8.35
   1  10  -3   66.78    9.52
  -1 -10   3   66.07    9.90
  -1  10   3   75.84    9.60
   1 -10  -3   51.64   10.11
   1  10  -2   31.41    6.41
  -1 -10   2   35.51    7.54
  -1  10   2   31.50    6.90
  -1  10   2   39.46    6.96
   1 -10  -2   36.33    8.93
   1 -10  -1    9.12    4.90
   1  10  -1    8.80    3.48
  -1  10   1   18.73    5.50
  -1 -10   1   16.03    5.47
   1 -10   0   42.42    8.96
  -1 -10   0   42.27    7.99
   1  10   0   54.58    8.75
  -1  10   0   67.17    9.88
  -1 -10  -1   65.06   10.33
   1 -10   1   58.85    9.89
   1  10   1   67.51    9.41
  -1  10  -1   57.51    9.03
  -1  10  -2   36.03    7.03
  -1 -10  -2   42.52    8.79
   1 -10   2   47.04    9.44
   1  10   2   39.83    7.06
   1  10   3   39.31    7.35
   1 -10   3   25.60    6.89
  -1 -10  -3   32.32    7.67
  -1  10  -3   36.27    7.23
  -1  10  -4  196.59   16.93
   1  10   4  237.83   17.99
   1 -10   4  240.38   20.07
   1  10   4  214.39   16.62
   1 -10   5   11.60    4.90
   1  10   5   19.71    5.18
  -1  10  -5   22.31    5.89
   1 -10   5    5.35    2.08
   1  10   5   20.83    5.34
   1  10   6  213.20   16.59
   1 -10   6  203.81   18.17
  -1  10  -6  186.72   16.11
   1  10   6  196.07   17.01
   1 -10   6  171.29   17.26
   1  10   7   91.69   11.01
   1  10   7   91.63   12.06
   1 -10   7   81.86   11.76
  -1  10  -7   99.87   12.35
   1 -10   7   89.39   13.26
  -1  10  -8   22.46    6.36
   1  10   8   33.66    6.31
   1  10   8   36.00    7.93
   1 -10   8   21.00    6.29
   1 -10   8   25.08    6.99
   1 -10   9  123.19   13.88
   1  10   9  113.62   13.79
   1  10   9  125.73   12.63
   1 -10   9  110.17   14.24
  -1  10  -9  128.37   14.10
   1 -10  10  488.59   26.16
   1  10  10  499.05   29.81
   1 -10  10  497.84   30.87
  -1  10 -10  452.78   26.23
   1  10  10  448.54   23.28
   1 -10  11    7.44    4.91
   1  10  11    7.46    3.85
   1  10  11    5.98    4.34
  -1  10 -11    3.39    2.83
   1  10  12    4.95    3.97
   1 -10  12   -0.34    2.67
  -1  10 -12    1.07    3.42
   1  10  13   43.76    9.70
  -1  10 -13   35.25    6.89
   1 -10  13   21.39    6.91
   1  10  14    9.20    5.76
   1 -10  14    5.89    3.74
   1  10  15    5.11    4.54
   1 -10  15    3.07    5.04
   1 -10  16    6.79    5.48
   1  10  16   39.42   10.36
   1 -10  17   49.94   11.65
   1  10  17   65.93   13.35
  -1 -11  17   20.24    8.07
  -1  11  17   15.09    6.58
  -1  11  16    9.96    5.08
  -1 -11  16   16.67    7.15
  -1 -11  15   56.26   11.84
  -1  11  15   74.04   13.28
  -1 -11  14   39.41    9.95
  -1  11  14   37.59    8.79
   1  11 -14   53.23    9.54
  -1 -11  13   74.20   12.95
   1  11 -13   55.67    9.68
  -1  11  13   67.81   11.75
  -1 -11  13   64.24   11.87
  -1  11  12   92.05   11.14
   1  11 -12   94.14   12.41
  -1 -11  12   91.32   13.69
  -1 -11  12   91.48   13.30
  -1  11  12  105.57   14.64
   1  11 -11  160.51   16.08
  -1 -11  11  181.68   19.15
  -1  11  11  171.44   15.29
  -1 -11  11  160.07   17.43
  -1  11  11  168.36   17.99
  -1  11  10   25.50    6.61
   1  11 -10   19.14    6.51
  -1 -11  10    8.83    4.89
  -1  11  10   17.38    6.10
  -1 -11  10   13.10    6.14
   1  11  -9   20.02    5.27
  -1 -11   9    8.70    4.10
  -1 -11   9   40.77    8.91
  -1  11   9   27.98    6.61
  -1  11   9   31.50    7.78
  -1 -11   8   26.32    7.81
  -1  11   8   23.74    6.43
   1  11  -8   40.76    8.22
  -1 -11   8   28.77    7.48
  -1  11   8   37.46    7.81
  -1  11   7   19.98    5.87
  -1  11   7   20.72    5.87
  -1 -11   7    7.15    3.78
   1  11  -7   12.98    5.13
  -1 -11   7   14.31    5.54
  -1 -11   6   66.50   12.07
  -1  11   6   75.16   10.69
  -1 -11   6   89.55   11.95
   1  11  -6   89.24   11.87
  -1  11   6   96.40   12.21
  -1  11   5  229.29   18.59
  -1  11   5  250.62   19.19
   1  11  -5  217.41   17.76
  -1 -11   5  187.54   17.42
  -1 -11   5  161.59   18.94
   1 -11  -5  217.42   22.11
  -1  11   4  108.44   12.66
  -1  11   4   92.80   11.51
  -1 -11   4  119.26   13.98
   1  11  -4  107.16   12.79
   1 -11  -4  104.09   15.14
  -1 -11   3   38.46    8.54
  -1  11   3   21.86    6.36
   1 -11  -3   12.78    5.77
  -1  11   3   22.78    6.23
   1  11  -3   31.00    7.10
  -1 -11   2   57.56    9.70
   1 -11  -2   59.29   11.18
  -1  11   2   70.44   10.48
   1  11  -2   65.70   10.04
   1 -11  -1  388.26   27.60
   1  11  -1  449.20   25.55
  -1 -11   1  432.72   27.31
  -1  11   1  459.22   26.40
  -1  11   0  118.45   13.92
   1 -11   0  124.35   15.93
   1  11   0  109.61   12.93
  -1 -11   0   99.28   13.60
  -1 -11  -1  210.16   19.01
   1  11   1  181.95   16.27
   1 -11   1  186.38   18.91
  -1  11  -1  187.64   16.97
   1  11   2  124.54   13.36
   1 -11   2  110.00   14.07
  -1 -11  -2  112.32   14.84
  -1  11  -2  129.90   14.37
  -1 -11  -3   42.08    9.36
   1 -11   3   34.40    8.48
   1  11   3   32.48    6.86
  -1  11  -3   42.99    8.78
   1 -11   4   -0.75    3.25
   1  11   4   14.29    6.16
  -1  11  -4   11.44    5.06
  -1 -11  -4   16.87    6.90
   1 -11   5   31.44    8.44
  -1  11  -5   22.00    6.38
   1 -11   5   37.33    8.79
   1  11   5   25.39    6.41
  -1 -11  -5   25.02    7.84
   1  11   5   31.08    7.08
   1  11   6    9.46    3.26
   1  11   6   26.89    6.51
   1 -11   6   24.79    6.97
   1 -11   6   12.24    5.68
  -1  11  -6    8.39    3.24
   1 -11   7  109.30   13.75
  -1  11  -7  122.18   14.51
   1 -11   7  114.24   14.48
   1  11   7   83.50   11.66
   1  11   7  123.89   13.52
  -1  11  -8   13.55    4.83
   1  11   8    6.04    3.41
   1 -11   8   12.36    5.94
   1 -11   8    7.21    5.57
   1  11   8    2.67    2.96
   1  11   9   54.31    8.71
   1 -11   9   60.43   10.24
   1  11   9   60.65   10.72
  -1  11  -9   73.21   10.82
   1 -11   9   61.42   11.21
   1 -11  10   34.74    9.36
  -1  11 -10   25.30    5.85
   1  11  10   44.91    8.18
   1  11  10   32.94    8.53
   1  11  11  116.46   12.77
   1 -11  11  113.26   15.47
  -1  11 -11  136.93   14.95
   1  11  11  133.79   16.37
   1 -11  12   61.30   12.22
  -1  11 -12   53.07    9.64
   1  11  12   63.34   11.82
   1 -11  13   67.86   12.82
  -1  11 -13   73.17   11.21
   1  11  13  103.35   14.99
   1  11  14   62.33   12.36
   1 -11  14   47.32   11.46
   1  11  15   14.12    6.92
   1 -11  15   11.09    7.14
   1  11  16    0.73    4.16
   1 -11  16    4.02    3.59
  -1 -12  16   38.52   10.45
  -1  12  15   -2.00    3.49
  -1 -12  15   -1.26    2.92
   1  12 -14    4.24    3.60
  -1  12  14    7.33    4.22
  -1 -12  14    0.63    4.28
   1  12 -13   -1.96    3.22
  -1 -12  13   -0.49    3.82
  -1  12  13    5.54    4.83
  -1 -12  12    4.32    4.76
  -1 -12  12    1.84    2.65
  -1  12  12   -5.85    4.96
   1  12 -12   -0.97    3.09
  -1 -12  11  218.98   21.75
  -1 -12  11  205.60   20.69
   1  12 -11  223.59   20.19
  -1  12  11  201.47   20.62
  -1  12  11  224.18   18.67
  -1 -12  10   76.77   12.35
   1  12 -10   85.49   12.86
  -1  12  10   57.27   10.97
  -1 -12  10   57.93   12.07
  -1  12  10   67.96   10.29
   1  12  -9   23.60    7.29
  -1 -12   9   15.80    6.36
  -1 -12   9   22.86    7.27
  -1  12   9   26.31    8.14
  -1  12   9   37.89    7.63
  -1  12   8   19.47    6.40
  -1 -12   8   33.21    8.46
  -1  12   8   25.11    7.02
  -1 -12   8   40.06    9.86
   1  12  -8   30.04    7.81
  -1 -12   7  167.22   19.48
   1  12  -7  121.73   14.48
  -1 -12   7  165.24   17.37
   1 -12  -7  172.08   20.71
  -1  12   7  169.96   17.51
  -1  12   7  167.82   16.77
  -1 -12   6   15.77    6.03
  -1  12   6    4.16    3.37
   1 -12  -6    0.83    3.78
   1  12  -6    9.44    4.81
  -1  12   6   12.14    4.60
  -1 -12   6   16.73    6.66
   1  12  -5  229.41   19.93
  -1  12   5  216.78   18.84
  -1 -12   5  226.06   23.55
  -1  12   5  228.20   19.29
   1 -12  -5  251.32   24.94
  -1 -12   5  207.06   19.36
  -1 -12   4   36.67    8.13
   1 -12  -4   24.70    8.55
  -1  12   4   30.52    7.36
   1  12  -4   28.58    7.45
  -1  12   4   33.22    8.23
   1  12  -3   12.65    5.58
  -1  12   3    6.26    3.96
   1 -12  -3   15.20    7.11
  -1 -12   3   14.42    5.53
   1 -12  -2    2.65    2.67
  -1  12   2    5.35    3.77
  -1 -12   2    1.61    2.76
   1  12  -2   -1.98    2.62
  -1  12   1   10.99    4.74
   1 -12  -1   -2.66    4.15
   1  12  -1    5.51    2.10
  -1 -12   1    5.22    3.39
   1  12   0    2.42    2.52
  -1 -12   0   -0.93    2.12
   1 -12   0   -0.38    2.65
  -1 -12  -1   18.32    6.83
  -1  12  -1   25.59    7.56
   1  12   1   17.23    5.88
   1 -12   1   17.35    6.59
   1 -12   2  108.56   15.51
  -1  12  -2   84.23   12.22
  -1 -12  -2  131.49   16.25
   1  12   2   98.10   12.60
  -1 -12  -3  159.63   18.60
   1  12   3  151.87   15.75
  -1  12  -3  151.25   16.75
   1 -12   3  147.74   17.56
  -1  12  -4   31.73    8.51
   1  12   4   32.39    7.78
   1 -12   4   33.61    8.42
  -1 -12  -4   48.87   11.23
   1 -12   5  105.08   14.48
   1 -12   5  146.98   17.93
  -1  12  -5  125.77   15.23
  -1 -12  -5  126.03   16.68
   1  12   5  122.37   14.11
  -1 -12  -6   36.72    9.74
   1 -12   6   33.97    8.69
   1 -12   6   41.96   10.02
  -1  12  -6   42.24    9.05
   1  12   6   30.86    7.44
   1 -12   7  390.22   27.25
   1  12   7  415.75   26.07
   1 -12   7  395.20   28.60
  -1  12  -7  385.40   25.92
   1  12   7  408.14   27.65
   1 -12   8    3.61    4.70
  -1  12  -8    2.17    3.24
   1 -12   8   14.21    6.24
   1  12   8    6.06    3.76
   1  12   8    7.15    4.20
   1 -12   9   25.11    8.15
   1  12   9   29.51    7.76
  -1  12  -9   24.17    6.64
   1  12   9   27.22    7.33
  -1  12 -10   14.44    6.09
   1  12  10    9.89    4.31
   1 -12  10    5.84    4.47
   1  12  10    9.69    5.48
   1  12  11    1.89    2.59
   1 -12  11   -3.17    3.57
  -1  12 -11   -3.43    3.65
   1  12  11   -1.47    2.60
  -1  12 -12    3.65    3.42
   1  12  12    5.33    3.74
   1 -12  12    7.59    4.73
   1 -12  13    8.84    5.29
  -1  12 -13    0.30    3.05
   1  12  13   -0.30    3.50
   1  12  14   53.87   12.18
   1 -12  14   51.44   12.16
  -1 -13  15   71.19   13.93
  -1 -13  14   68.25   13.44
  -1 -13  13   90.13   15.31
   1  13 -13   83.14   13.51
  -1  13  13  101.76   16.19
  -1 -13  12    2.55    3.91
  -1  13  12    6.31    5.94
  -1  13  11    4.19    3.66
  -1  13  11    1.81    3.38
   1  13 -11    7.56    5.10
  -1 -13  11   15.80    7.34
  -1 -13  11    8.26    6.98
  -1  13  10   48.99    9.52
   1  13 -10   48.23   10.40
  -1 -13  10   49.80   11.42
  -1  13  10   51.07   10.60
  -1 -13  10   52.56   11.19
  -1  13   9    6.23    4.38
  -1 -13   9    2.69    4.45
  -1 -13   9   10.82    6.74
   1  13  -9    7.32    4.50
  -1  13   9    3.37    3.24
  -1 -13   8   -1.12    3.26
  -1 -13   8    6.39    4.66
   1  13  -8    9.14    5.55
   1 -13  -8   -2.80    4.13
  -1  13   8    6.06    5.42
  -1  13   8    4.24    3.74
   1 -13  -7    1.26    3.31
  -1  13   7    0.92    2.77
   1  13  -7    2.57    2.98
  -1  13   7    5.24    3.81
  -1 -13   7   -4.07    4.13
  -1 -13   7    7.38    4.22
  -1  13   6  138.95   15.86
   1  13  -6  133.86   15.83
   1 -13  -6  146.49   20.35
  -1  13   6  123.53   14.68
  -1 -13   6  131.08   19.07
  -1 -13   6  142.22   16.86
  -1  13   5    1.15    3.19
  -1 -13   5    2.48    4.37
   1 -13  -5   -0.61    3.04
   1  13  -5   -1.67    2.74
  -1 -13   5    7.04    5.19
  -1  13   4   47.45    9.57
  -1 -13   4   36.87    9.22
   1 -13  -4   72.27   14.03
   1  13  -4   52.17   10.47
  -1  13   3   49.98   10.12
   1 -13  -3   31.75    8.98
   1  13  -3   56.80   10.35
  -1 -13   3   50.27   10.16
   1  13  -2   93.66   13.38
   1 -13  -2   96.01   15.58
  -1 -13   2   96.07   14.24
  -1  13   2  132.40   15.67
  -1 -13   1  130.50   16.13
   1  13  -1  113.59   14.33
  -1  13   1  121.40   15.18
   1 -13  -1   91.54   14.66
   1 -13   0   50.67   11.62
  -1  13   0   36.25    9.48
  -1 -13   0   62.05   11.36
   1  13   0   47.51    9.92
   1  13   1   18.06    6.51
  -1  13  -1   13.68    5.34
   1 -13   1   13.87    6.81
  -1 -13  -1    4.42    2.57
  -1  13  -2    5.54    3.04
   1 -13   2    9.49    4.79
  -1 -13  -2   13.16    6.14
   1  13   2   15.34    6.17
  -1  13  -3  173.77   18.28
   1 -13   3  175.16   20.08
  -1 -13  -3  205.79   21.74
   1  13   3  205.32   19.45
  -1 -13  -4    9.61    6.43
  -1  13  -4   10.09    4.59
   1  13   4   14.52    5.68
   1 -13   4    8.42    5.47
   1 -13   5    5.24    4.63
   1  13   5    6.66    5.90
   1 -13   5    6.62    7.63
  -1 -13  -5   14.73    7.86
  -1  13  -5   12.10    6.07
   1 -13   6  120.65   16.38
  -1 -13  -6  107.70   17.15
  -1  13  -6  126.12   15.97
   1 -13   6   91.99   14.41
   1  13   6   89.59   12.73
   1 -13   7   40.47    9.36
  -1  13  -7   33.68    8.70
  -1 -13  -7   60.79   13.18
   1  13   7   47.70    8.95
   1 -13   7   44.99   10.31
   1 -13   8   -0.33    2.98
  -1  13  -8   -2.02    4.84
   1  13   8   -2.57    4.19
  -1  13  -9   49.77   10.26
   1 -13   9   41.36   10.18
   1  13   9   44.61    9.55
   1  13   9   51.62   11.26
   1 -13  10   17.35    7.18
   1  13  10   15.21    5.02
  -1  13 -10   10.44    5.99
   1  13  10   11.44    6.12
  -1  13 -11   12.66    5.63
   1 -13  11   23.61    8.97
   1  13  11   20.55    7.73
   1 -13  12   41.71   11.17
   1  13  12   31.15    8.80
  -1  13 -12   23.66    7.84
   1  13  13   73.31   13.70
   1 -13  13   48.63   11.97
  -1  13 -13   51.93   10.77
   1  14 -13   10.58    5.44
  -1 -14  13    3.13    4.27
  -1  14  12    2.58    5.33
   1  14 -12   -0.14    3.04
  -1 -14  12    3.56    4.38
   1  14 -11    2.71    4.93
  -1 -14  11    0.99    3.20
  -1  14  11   -2.01    3.06
  -1 -14  10    2.08    4.66
  -1 -14  10   -4.12    4.75
   1  14 -10    5.50    4.27
   1 -14 -10   10.92    7.72
  -1  14  10    1.47    2.80
  -1  14  10    8.59    5.06
  -1 -14   9    2.83    3.39
  -1  14   9    4.65    4.48
  -1 -14   9   16.75    6.95
   1  14  -9   10.60    6.66
  -1  14   9    3.18    3.91
   1 -14  -8  129.34   20.44
   1  14  -8  156.75   18.55
  -1 -14   8  176.67   20.16
  -1  14   8  192.27   20.25
  -1  14   8  172.62   18.55
  -1 -14   8  151.79   20.33
  -1 -14   7    5.37    6.97
  -1 -14   7   18.26    6.77
  -1  14   7    9.41    4.45
  -1  14   7   17.22    6.55
   1 -14  -7   16.79    9.03
   1  14  -7   14.09    6.37
  -1 -14   6  144.30   17.78
  -1  14   6  151.38   17.10
   1  14  -6  147.96   18.05
   1 -14  -6   91.73   16.82
  -1 -14   6  174.36   22.49
   1 -14  -5   17.76    8.99
  -1  14   5   15.06    6.68
   1  14  -5   16.02    6.09
  -1 -14   5   22.76    7.40
  -1 -14   5   12.06    9.84
  -1  14   4   90.61   13.87
  -1 -14   4  110.57   15.86
  -1 -14   4  127.31   19.86
   1  14  -4  111.14   15.40
   1 -14  -4  114.36   17.88
   1 -14  -3   17.20    8.24
   1  14  -3    1.70    2.25
  -1  14   3   22.03    6.56
  -1 -14   3   12.42    6.05
   1 -14  -2   12.05    6.84
   1  14  -2    5.28    4.38
  -1  14   2    8.79    5.77
  -1 -14   2    9.58    5.99
  -1  14   1    4.38    4.55
   1 -14  -1    2.24    3.99
   1  14  -1    3.46    3.36
  -1 -14   1   10.15    6.16
  -1  14   0   -2.91    3.93
   1 -14   0    1.13    3.53
  -1 -14   0    1.99    3.21
   1  14   0   -0.91    2.51
   1 -14   1   14.63    7.32
   1  14   1    4.55    4.59
  -1  14  -1   -1.07    3.61
  -1 -14  -1   10.84    6.77
   1 -14   2   16.37    6.67
  -1  14  -2    4.96    2.79
  -1 -14  -2   13.27    6.43
   1  14   2   18.00    6.43
   1 -14   3   18.57    6.94
   1  14   3   12.04    5.77
  -1  14  -3    7.95    5.25
  -1 -14  -3   11.14    5.62
  -1  14  -4  128.25   16.76
  -1 -14  -4  149.97   19.83
   1  14   4  140.24   17.18
   1 -14   4  140.30   18.66
   1 -14   5   19.33    8.96
  -1 -14  -5   25.80    9.02
  -1  14  -5   22.98    7.91
   1 -14   5   16.29    7.06
   1  14   5   18.49    7.50
  -1  14  -6  162.67   19.25
   1 -14   6  154.83   19.95
   1  14   6  167.33   18.52
  -1 -14  -6  131.04   18.78
   1 -14   6  157.81   19.55
  -1  14  -7    8.79    5.77
   1  14   7    2.76    5.23
   1 -14   7   10.16    5.24
  -1 -14  -7    8.35    4.98
   1 -14   8   62.28   13.27
   1  14   8   54.08   10.65
  -1  14  -8   46.62   10.76
  -1 -14  -8   38.51   12.17
   1 -14   9    9.22    6.12
  -1 -14  -9    7.39    5.76
   1  14   9    6.93    3.86
  -1  14  -9   -0.70    3.65
   1  14  10   17.85    6.15
   1 -14  10   16.34    7.27
  -1  14 -10   10.95    5.60
   1 -14  11   17.78    7.96
  -1  14 -11    5.62    4.08
  -1  14 -12    5.30    5.01
  -1 -15  11    4.74    4.74
   1  15 -11    1.07    3.85
   1  15 -10    8.77    5.02
  -1 -15  10    1.04    3.08
   1 -15 -10    0.87    4.31
  -1  15  10    8.92    6.14
  -1 -15   9   11.70    6.42
  -1 -15   9   15.00    7.23
  -1  15   9   16.01    6.62
   1 -15  -9    9.23    6.94
   1  15  -9   15.67    6.42
  -1 -15   8    1.06    4.75
   1  15  -8    4.47    4.87
  -1 -15   8    4.90    4.47
   1 -15  -8    0.56    4.94
  -1  15   8    0.17    3.44
   1 -15  -7    0.54    3.89
  -1 -15   7   -0.27    6.71
  -1 -15   7   -2.72    4.06
   1  15  -7    2.29    3.26
  -1  15   7    2.73    5.05
   1 -15  -6   22.50    9.29
  -1 -15   6   41.88   12.00
  -1  15   6   23.85    7.85
  -1 -15   6   26.03    8.79
   1  15  -6   17.75    7.25
  -1  15   5    7.48    4.93
  -1 -15   5    7.13    7.00
   1 -15  -5    6.22    6.14
  -1 -15   5    1.66    3.30
   1  15  -5    0.66    2.62
  -1  15   4   52.45   10.59
   1 -15  -4   31.38    9.55
  -1 -15   4   64.18   14.95
   1  15  -4   52.41   11.30
  -1 -15   4   38.67    9.44
   1 -15  -3   33.39   10.49
  -1 -15   3   12.86    6.37
  -1  15   3    5.70    3.46
   1  15  -3   24.43    7.99
  -1  15   2   26.58    7.66
  -1 -15   2   11.28    6.12
   1  15  -2   22.36    7.58
   1 -15  -2   26.31    9.91
  -1 -15   1    6.58    5.26
   1 -15  -1    7.05    4.73
  -1  15   1   12.14    6.56
   1  15  -1    1.45    3.56
  -1  15   0   74.45   13.40
  -1 -15   0   42.15   10.59
   1 -15   0   39.73   10.79
   1  15   0   58.56   11.42
  -1 -15  -1   37.42   10.25
   1 -15   1   33.15    9.65
   1  15   1   34.80    9.39
  -1  15  -1   28.12    8.58
   1 -15   2   15.77    6.84
   1  15   2   19.99    7.60
  -1  15  -2   35.66    9.67
  -1 -15  -2   18.88    8.46
  -1  15  -3   63.64   12.29
  -1 -15  -3   37.43   10.47
   1 -15   3   55.48   12.56
   1  15   3   71.67   12.97
   1 -15   4   18.79    8.77
  -1 -15  -4   21.67    9.08
   1 -15   4    9.62    5.75
  -1  15  -4   25.02    8.61
   1  15   4   13.29    6.07
   1 -15   5   24.33    8.64
   1  15   5   31.18    9.37
  -1 -15  -5   12.89    6.45
  -1  15  -5   31.13    8.94
   1 -15   6    9.96    5.48
   1  15   6    4.84    3.69
  -1 -15  -6    7.76    6.28
  -1  15  -6    2.95    4.23
   1  15   7    2.31    3.84
  -1  15  -7    5.71    3.90
  -1 -15  -7    1.55    5.57
   1 -15   7   -1.95    4.36
   1  15   8   -0.65    3.93
  -1 -15  -8    8.59    4.99
   1 -15   8   14.82    7.36
  -1  15  -8   20.45    8.17
  -1 -15  -9   29.89   11.60
  -1  15  -9   34.35    9.54
   1  15   9   11.28    6.06
   1 -15   9   17.60    7.96
  -1  15 -10   -1.66    3.10
  -1 -15 -10   -1.04    4.17
  -1  16   9   52.90   12.18
  -1 -16   8   26.83    9.48
  -1  16   8   15.76    6.39
  -1 -16   7   32.79    9.37
  -1  16   7   62.60   12.39
  -1 -16   7   46.03   12.50
   1 -16  -7   42.61   12.86
  -1 -16   6    2.33    4.26
   1 -16  -6    0.97    3.75
  -1  16   6    6.94    5.47
  -1 -16   6   -7.77    7.34
  -1  16   5   49.40   11.65
  -1 -16   5   54.45   11.72
  -1 -16   5   34.88   11.68
   1 -16  -5   47.22   13.00
   1  16  -5   47.36   10.66
  -1 -16   4    5.52    5.29
   1  16  -4    3.14    4.89
  -1  16   4   -2.11    4.20
   1 -16  -4    7.05    6.45
  -1 -16   4    7.61    6.78
  -1 -16   3   11.95    7.27
   1  16  -3   27.11    9.31
  -1  16   3   22.59    6.80
   1 -16  -3   13.72    7.28
  -1 -16   3   18.24    7.37
  -1 -16   2    3.18    4.32
   1  16  -2    5.13    5.03
   1 -16  -2   -0.86    3.93
  -1  16   2    2.45    5.34
   1 -16  -1    8.03    6.23
   1  16  -1    1.88    4.96
  -1  16   1    8.58    5.44
  -1 -16   1    1.70    4.15
   1 -16   0   -5.82    5.88
  -1 -16   0    2.86    3.98
   1  16   0    5.27    4.26
  -1  16   0    3.40    4.69
   1 -16   1    5.09    5.27
  -1  16  -1   -0.86    4.48
   1  16   1    6.67    4.48
  -1 -16  -1    1.57    3.95
   1  16   2   23.55    8.83
  -1  16  -2   23.50    8.25
   1 -16   2   26.32    9.49
  -1 -16  -2   17.19    7.46
   1  16   3   69.17   13.17
   1 -16   3   72.24   14.89
  -1  16  -3  100.30   16.10
  -1 -16  -3   87.79   15.84
  -1  16  -4   13.54    6.24
   1  16   4   24.35    9.60
  -1 -16  -4    8.17    5.50
   1 -16   4   31.08   10.59
   1  16   5   32.53    9.59
   1 -16   5   28.01    9.65
  -1 -16  -5   23.91    8.87
  -1 -16  -6    4.83    5.46
   1  16   6    7.82    4.62
   1 -16   6    7.14    6.88
  -1 -16  -7   88.43   17.32
   1  16   7  131.95   17.65
   1  16   8   -5.58    6.23
  -1 -16  -8    5.25    6.38
  -1 -17   4    0.69    3.53
  -1 -17   4   -1.16    5.12
  -1 -17   3   49.40   11.81
  -1 -17   3   55.89   16.64
  -1 -17   2    1.90    4.91
  -1 -17   1   72.93   13.94
  -1 -17   0   13.65    7.80
  -1 -17  -1   31.59   10.55
  -1 -17  -2    1.40    4.56
  -1 -17  -3    6.34    4.96
  -2   0  24    6.70    5.34
  -2   0  23   -1.39    3.36
  -2   0  22    1.00    4.29
  -2   0  21    0.84    2.99
  -2   0  20   82.89   12.65
  -2   0  20  102.95   14.94
  -2   0  19    3.54    4.39
  -2   0  19    2.41    2.53
  -2   0  18   16.30    5.58
  -2   0  18   16.06    5.53
  -2   0  17   -2.53    3.66
  -2   0  17   -1.07    1.60
  -2   0  16  286.83   20.28
  -2   0  16  265.61   20.03
  -2   0  15    2.15    3.24
  -2   0  15   -0.60    2.20
  -2   0  14   20.29    5.41
  -2   0  14   26.57    6.04
  -2   0  13   -1.26    2.06
  -2   0  13   -0.97    1.38
  -2   0  12  835.16   29.19
  -2   0  12  858.45   29.03
  -2   0  11    2.37    2.10
  -2   0  11    1.94    2.22
  -2   0  10   13.33    1.65
  -2   0  10   12.25    3.78
  -2   0  10   18.15    4.27
  -2   0   9   -1.17    2.07
  -2   0   9    1.15    1.26
  -2   0   9    0.57    0.58
  -2   0   9    0.71    0.66
  -2   0   8  782.35   23.37
  -2   0   8  783.33   14.14
  -2   0   8  773.42   21.60
  -2   0   7    0.30    0.34
  -2   0   7   -0.22    0.99
  -2   0   7    0.31    1.14
  -2   0   7   -0.96    0.78
  -2   0   6  400.39    9.53
  -2   0   6  381.24   12.92
  -2   0   6  371.46   14.31
  -2   0   6  381.74   10.90
   2   0  -5   -0.20    0.72
  -2   0   5    0.43    1.24
  -2   0   5   -0.68    0.64
  -2   0   5   -0.31    0.90
  -2   0   5    0.72    0.62
  -2   0   4  249.07   10.39
  -2   0   4  240.09    8.98
   2   0  -4  232.13    8.26
  -2   0   4  246.06    7.72
   2   0  -4  247.81   10.82
  -2   0   4  249.21    8.46
  -2   0   3    0.45    1.27
   2   0  -3    2.27    1.38
  -2   0   3    0.40    0.77
   2   0  -3    0.17    0.36
  -2   0   3    2.68    1.35
  -2   0   2  312.07   10.04
   2   0  -2  339.77   10.82
  -2   0   2  343.37   10.99
  -2   0   2  347.06    9.53
  -2   0   1   -1.90    0.93
  -2   0   1    1.13    0.92
  -2   0   1   -0.71    0.52
   2   0  -1    1.47    0.97
   2   0   0  263.63    6.41
  -2   0   0  299.04   10.75
  -2   0   0  271.60    7.06
  -2   0   0  312.35    8.40
  -2   0   0  308.79    9.15
  -2   0  -1    1.00    0.68
   2   0   1    1.00    0.73
  -2   0  -1    2.08    1.38
  -2   0  -1    1.93    1.11
  -2   0  -2  476.43    8.26
  -2   0  -2  528.55   12.11
  -2   0  -2  497.89   11.89
   2   0   2  497.27   11.67
  -2   0  -2  534.92   14.29
  -2   0  -3    0.35    0.55
  -2   0  -3    1.31    0.63
   2   0   3    0.46    0.56
  -2   0  -3    0.44    0.68
  -2   0  -3    0.12    0.76
   2   0   3    0.97    0.83
   2   0   4  221.71    7.09
  -2   0  -4  218.95    8.28
  -2   0  -4  227.03    9.47
   2   0   4  239.46   10.34
  -2   0  -4  227.65    7.45
  -2   0  -5    2.01    0.98
  -2   0  -5    0.86    0.90
  -2   0  -5    0.14    0.66
   2   0   5   -0.13    0.60
   2   0   5   -0.39    0.59
  -2   0  -6  529.85   12.83
  -2   0  -6  527.58   14.21
   2   0   6  518.61   17.58
   2   0   6  538.94   13.55
  -2   0  -6  540.39   14.72
  -2   0  -7    0.41    0.69
  -2   0  -7    0.88    1.36
   2   0   7   -0.74    0.82
   2   0   7   -0.22    1.32
  -2   0  -7    0.36    0.50
  -2   0  -8  202.84    7.92
   2   0   8  211.95    9.94
  -2   0  -8  211.81    9.01
   2   0   8  207.72   12.60
  -2   0  -9   -0.47    0.50
  -2   0  -9   -1.19    1.13
   2   0   9   -2.25    1.52
  -2   0 -10  172.69    7.66
  -2   0 -10  162.17    6.78
   2   0  10  159.69   10.24
   2   0  10  162.56   12.64
   2   0  11    0.37    1.55
   2   0  11   -0.76    1.02
  -2   0 -11   -0.17    0.67
  -2   0 -12  248.78    7.01
   2   0  12  230.22   13.36
   2   0  13    1.90    2.44
   2   0  13    0.54    2.81
   2   0  14  243.11   18.55
   2   0  14  280.24   16.17
   2   0  15   -0.26    1.61
   2   0  15    3.42    2.30
   2   0  16  154.32   13.02
   2   0  16  119.14   14.21
   2   0  17   -3.84    3.74
   2   0  17    1.83    2.31
   2   0  18   29.24    7.71
   2   0  19   -2.14    3.50
   2   0  20   11.05    6.11
   2   0  21    0.99    3.43
  -2   1  24   32.95    9.58
  -2  -1  23   46.60   11.14
  -2   1  23   59.65   11.83
  -2  -1  23   74.38   12.78
  -2  -1  22   37.07    9.32
  -2  -1  22   20.82    7.42
  -2  -1  21   86.38   12.46
  -2   1  21   88.09   13.47
  -2  -1  20  200.04   19.23
  -2  -1  20  205.89   21.41
  -2   1  20  215.95   20.03
  -2  -1  19   16.14    6.17
  -2   1  19    5.85    3.21
  -2  -1  19   17.16    5.78
  -2  -1  18  135.61   14.75
  -2   1  18  139.05   15.30
  -2  -1  18  127.14   15.05
  -2   1  17    6.30    3.55
  -2   1  17    8.66    4.35
  -2  -1  17    4.38    3.46
  -2  -1  17    8.98    4.33
  -2  -1  16    6.72    4.44
  -2   1  16    2.05    2.96
  -2  -1  16    6.49    3.35
  -2   1  16   11.24    4.45
  -2   1  15  297.54   19.77
  -2   1  15  321.67   21.09
  -2  -1  15  303.10   20.18
  -2  -1  15  298.34   19.81
  -2   1  14   29.47    6.01
  -2   1  14   26.30    5.56
  -2  -1  14   27.60    5.83
  -2  -1  14   31.74    6.36
  -2  -1  13    7.75    3.19
  -2   1  13    8.47    3.38
  -2  -1  13    9.72    3.62
  -2   1  13    6.44    3.74
  -2   1  12  586.08   24.76
  -2  -1  12  583.04   23.89
  -2  -1  12  569.75   24.05
  -2  -1  12  595.29    9.06
  -2  -1  12  604.79    9.43
  -2   1  12  598.48   24.84
  -2   1  11   65.07    7.83
  -2  -1  11   57.51    7.46
  -2  -1  11   52.18    3.66
  -2   1  11   60.76    7.76
  -2  -1  11   49.54    6.82
  -2   1  10  491.61    8.19
   2   1 -10  472.96   10.25
  -2   1  10  487.82   20.61
  -2  -1  10  456.79   19.82
  -2  -1  10  500.79   10.98
  -2  -1  10  442.98   18.79
  -2   1  10  448.65   19.41
  -2   1   9  393.16    8.15
  -2  -1   9  360.40   15.85
  -2   1   9  378.74   16.60
  -2   1   9  389.91    8.83
   2   1  -9  396.84    9.97
  -2   1   9  370.49   17.18
  -2  -1   9  403.54   10.19
  -2  -1   9  370.68   17.11
  -2  -1   8  424.26   10.60
   2   1  -8  427.96   10.75
  -2  -1   8  418.00   17.50
  -2   1   8  421.87   10.23
  -2   1   8  442.92   18.01
  -2   1   8  402.01    9.39
  -2   1   8  431.04   16.97
  -2  -1   8  424.75   16.09
  -2   1   7    9.21    1.70
  -2  -1   7   11.29    2.00
  -2  -1   7   10.72    2.97
  -2   1   7   11.76    2.03
   2   1  -7   13.88    2.20
  -2   1   7    9.67    3.02
  -2  -1   7   18.32    3.48
  -2  -1   6  375.22   15.06
  -2   1   6  356.38   14.09
  -2   1   6  379.00    9.33
  -2  -1   6  380.40   10.24
  -2  -1   6  367.47   12.43
  -2   1   6  370.11   10.64
   2   1  -6  371.92   10.23
  -2  -1   5  135.38    6.12
  -2   1   5  133.46    6.46
  -2  -1   5  136.58    6.71
   2   1  -5  137.49    6.18
   2  -1  -5  130.30    7.28
  -2  -1   5  131.77    8.54
   2   1  -5  143.37    7.15
  -2   1   5  118.54    7.61
   2  -1  -5  138.64    6.86
   2   1  -4   18.74    3.40
  -2   1   4   23.47    3.05
   2  -1  -4   25.26    3.68
   2   1  -4   24.45    2.88
   2   1  -4   24.24    2.81
  -2   1   4   28.49    3.70
  -2  -1   4   24.92    2.76
  -2  -1   4   22.03    2.62
  -2  -1   4   29.30    4.19
   2  -1  -4   30.80    3.54
  -2  -1   3   93.76    5.12
   2   1  -3   92.32    4.08
  -2   1   3   95.10    5.68
  -2  -1   3   78.34    6.02
   2  -1  -3   88.37    5.70
   2  -1  -3   95.98    5.79
  -2  -1   3   85.08    3.83
  -2   1   3   81.80    5.29
   2   1  -3   90.86    5.03
   2   1  -3   94.37    6.87
  -2   1   2   16.65    2.80
   2   1  -2    8.78    1.85
   2  -1  -2   17.37    2.49
   2  -1  -2   14.97    2.60
  -2  -1   2   13.62    1.27
  -2  -1   2   17.44    2.95
   2   1  -2   19.46    2.53
   2   1  -2   15.51    1.37
  -2   1   2   16.02    2.27
  -2  -1   2   12.73    2.11
  -2  -1   1  248.70    8.35
   2   1  -1  231.15    8.24
  -2  -1   1  245.11    9.94
  -2   1   1  259.93    7.14
   2  -1  -1  240.02    9.42
   2  -1  -1  233.54    7.06
  -2   1   1  238.77    9.46
   2  -1  -1  226.87    8.51
   2  -1   0  163.51    7.08
  -2  -1   0  146.79    6.50
  -2   1   0  135.76    6.68
   2   1   0  139.30    6.30
  -2   1   0  146.69    7.39
   2  -1   0  157.64    7.73
   2  -1   0  156.87    4.83
  -2   1   0  149.29    4.32
  -2  -1  -1   37.82    2.98
   2   1   1   41.93    2.46
   2  -1   1   38.58    3.94
  -2  -1  -1   36.02    2.44
  -2   1  -1   37.15    3.60
  -2  -1  -1   36.54    3.36
   2   1   1   33.84    3.30
  -2   1  -1   39.82    3.96
   2  -1   1   35.42    3.43
  -2  -1  -2  305.72    8.50
  -2   1  -2  285.24   10.63
   2   1   2  307.07    8.53
  -2  -1  -2  287.27    9.15
   2  -1   2  297.19   10.85
   2  -1   2  291.07   10.17
  -2  -1  -2  278.99    8.29
  -2   1  -2  284.62   10.49
   2   1   2  308.38    9.64
   2   1   3   85.23    4.93
  -2   1  -3   88.64    5.99
   2   1   3   87.21    5.19
  -2  -1  -3   77.18    4.96
  -2  -1  -3   73.06    5.00
   2   1   3   85.05    5.15
   2  -1   3   96.59    6.33
   2  -1   3   88.70    6.09
  -2   1  -3   71.99    5.68
  -2  -1  -3   77.77    4.72
  -2  -1  -4  222.38    9.73
  -2   1  -4  211.21    5.90
  -2  -1  -4  203.54    8.32
   2  -1   4  221.77    9.85
   2  -1   4  211.44    5.50
   2   1   4  211.39    8.41
   2  -1   4  212.16   10.31
  -2   1  -4  204.68    9.30
   2   1   4  221.96    8.27
  -2  -1  -4  217.33    8.19
   2   1   4  239.30    9.73
   2  -1   5  240.09    7.09
  -2   1  -5  245.98   10.12
  -2  -1  -5  246.29    9.67
   2  -1   5  246.39   10.41
   2   1   5  231.51    9.42
  -2  -1  -5  252.68   10.44
  -2  -1  -5  238.89    8.55
  -2   1  -5  217.24    7.37
   2  -1   5  233.24   11.48
   2   1   5  240.50   10.77
   2  -1   6 1484.33   26.67
   2  -1   6 1538.63   31.78
  -2  -1  -6 1481.60   21.60
   2   1   6 1606.26   26.66
   2  -1   6 1478.22   20.50
  -2   1  -6 1554.51   22.36
  -2   1  -6 1328.62   23.67
  -2  -1  -6 1356.51   23.70
   2   1   6 1538.04   29.54
  -2  -1  -7   67.97    5.52
  -2   1  -7   68.87    5.55
   2  -1   7   67.87    5.10
   2  -1   7   57.19    5.62
   2  -1   7   65.85    7.23
   2   1   7   71.17    6.01
  -2  -1  -7   65.03    4.46
   2   1   7   66.11    6.78
  -2   1  -7   52.90    4.83
  -2  -1  -8  125.37    6.20
  -2  -1  -8  118.12    7.01
  -2   1  -8  127.51    7.52
   2  -1   8  125.39    7.47
  -2   1  -8  123.01    7.94
   2   1   8  124.38    8.33
   2  -1   8  118.33   10.00
   2   1   8  132.01   10.02
  -2  -1  -9   73.64    5.31
   2   1   9   80.76    8.33
  -2   1  -9   68.49    5.38
  -2   1  -9   70.78    5.02
   2  -1   9   70.95    6.07
  -2  -1  -9   71.07    4.51
   2   1   9   66.27    6.40
   2  -1   9   71.78    7.85
  -2   1 -10   26.84    3.50
  -2  -1 -10   25.49    2.79
   2  -1  10   29.29    4.65
   2   1  10   21.16    4.64
   2   1  10   22.23    5.58
   2  -1  10   33.94    6.48
  -2  -1 -10   26.20    3.37
  -2   1 -10   26.14    3.60
  -2   1 -11    2.35    1.00
   2  -1  11    3.34    2.67
   2  -1  11    1.42    1.21
  -2  -1 -11    3.40    1.36
   2   1  11   -0.15    1.56
   2   1  11   -0.01    1.29
   2  -1  12   76.57    9.79
  -2   1 -12   65.98    4.48
   2  -1  12   71.68    7.22
   2   1  12   79.68    9.77
   2   1  12   59.35    7.02
   2  -1  13   13.95    3.68
   2  -1  13   12.63    5.00
   2   1  13   13.84    4.16
   2   1  13    7.89    3.81
   2  -1  14   18.60    5.29
   2  -1  14   16.34    3.61
   2   1  14   17.30    4.46
   2   1  14   16.98    5.13
   2  -1  15   19.41    4.40
   2   1  15   24.55    5.35
   2  -1  15   14.15    4.83
   2   1  16   38.52    8.13
   2  -1  16   65.42    8.24
   2   1  16   69.74    9.06
   2  -1  16   63.23   10.57
   2   1  17   26.04    6.94
   2   1  17   32.02    6.73
   2  -1  17   27.04    7.09
   2   1  18  157.43   17.85
   2  -1  18  184.91   19.57
   2   1  19   76.08   13.13
   2  -1  19   94.44   14.20
   2  -1  20   17.60    7.14
   2   1  20    9.82    5.56
   2   1  21   10.60    5.36
   2  -1  21    6.30    4.33
  -2   2  24   -1.04    3.11
  -2   2  23    3.81    4.60
  -2  -2  22    4.88    4.17
  -2   2  22    3.73    4.23
  -2  -2  22    0.63    4.81
  -2   2  21   11.89    6.22
  -2  -2  21    6.85    5.29
  -2  -2  21    6.36    4.34
  -2  -2  20    5.38    3.99
  -2   2  20   -2.37    2.04
  -2  -2  20    1.39    3.41
  -2   2  19  101.17   13.55
  -2  -2  19   87.74   13.00
  -2  -2  19  108.45   13.97
  -2   2  18   18.60    6.02
  -2  -2  18   12.58    5.28
  -2  -2  18   18.45    6.11
  -2  -2  17   72.12   10.29
  -2   2  17   64.84    9.99
  -2  -2  17   69.60   10.80
  -2  -2  16   16.86    5.28
  -2  -2  16   24.14    6.33
  -2   2  15  218.60   17.11
  -2  -2  15  225.18   17.61
  -2  -2  15  257.43   18.32
  -2   2  14   57.65    8.43
  -2  -2  14   54.56    8.01
  -2  -2  14   63.40    8.86
  -2  -2  13  339.20   19.82
   2   2 -13  346.69    8.90
  -2   2  13  379.11   20.97
  -2  -2  13  350.46   19.91
  -2  -2  12   17.51    5.25
   2   2 -12   22.52    2.71
  -2   2  12   17.81    4.54
  -2  -2  12   19.46    2.97
  -2  -2  12   21.26    5.50
  -2  -2  11  313.60   10.55
  -2   2  11  291.62   17.13
  -2  -2  11  306.31   17.39
   2   2 -11  323.69   10.18
  -2  -2  11  311.55   16.94
  -2   2  11  315.43    5.93
  -2   2  11  328.66    6.25
  -2   2  10   39.22    2.82
  -2  -2  10   39.44    6.16
   2   2 -10   46.39    3.98
  -2   2  10   42.20    6.20
  -2  -2  10   47.41    4.28
  -2  -2  10   37.38    5.63
  -2  -2   9   52.01    6.94
  -2   2   9   60.47    4.12
   2   2  -9   49.51    4.23
  -2   2   9   63.38    7.43
  -2  -2   9   52.13    6.12
  -2  -2   9   55.94    4.66
   2   2  -8  135.75    6.79
  -2   2   8  129.95    9.78
  -2  -2   8  127.47   10.26
   2  -2  -8  141.28    6.97
  -2   2   8  133.37    6.33
  -2  -2   8  131.08    9.05
  -2  -2   8  127.65    6.95
  -2   2   7  195.57    7.96
  -2  -2   7  193.75    8.34
  -2   2   7  195.34   11.44
   2   2  -7  193.68    8.27
   2  -2  -7  181.20    8.05
  -2  -2   7  187.21   10.18
  -2  -2   7  189.23   11.87
  -2   2   6  500.96   13.30
  -2   2   6  478.95   16.88
  -2  -2   6  485.56   18.47
  -2  -2   6  493.62   14.94
   2   2  -6  544.73   13.91
  -2  -2   6  521.37   13.87
   2  -2  -6  483.67   13.63
  -2  -2   5  680.87   15.42
   2   2  -5  686.81   16.37
  -2  -2   5  705.88   21.34
  -2   2   5  680.03   18.64
   2   2  -5  702.58   15.45
   2  -2  -5  688.22   16.54
  -2   2   5  702.34   15.70
  -2  -2   5  685.35   15.93
  -2  -2   4  696.72   20.82
   2   2  -4  762.05   15.57
   2  -2  -4  736.97   17.51
  -2  -2   4  703.25   15.68
  -2   2   4  717.72   16.78
   2   2  -4  741.12   15.91
  -2  -2   4  715.02   14.78
  -2   2   4  716.31   17.72
  -2   2   3  216.45    9.06
  -2  -2   3  193.04   10.51
  -2   2   3  215.01    8.85
  -2  -2   3  209.52    8.47
   2   2  -3  225.13    8.71
  -2  -2   3  214.36    6.86
   2  -2  -3  201.11    8.69
   2   2  -3  189.15   11.01
   2   2  -3  226.69    7.32
   2  -2  -3  223.43    9.55
   2  -2  -2 3780.97   33.94
  -2  -2   2 3740.71   46.52
  -2   2   2 3955.56   39.55
   2   2  -2 3834.06   26.29
  -2   2   2 3935.22   34.17
   2  -2  -2 3724.24   39.39
   2   2  -2 3800.50   35.90
  -2  -2   2 3857.68   24.16
  -2   2   1 9837.17   64.05
  -2  -2   1 9999.00   58.11
   2  -2  -1 9471.83   68.16
   2   2  -1 9525.42   57.15
   2  -2  -1 9449.20   64.01
  -2  -2   0 2092.90   26.52
  -2   2   0 2037.26   29.42
  -2   2   0 1793.51   30.48
   2  -2   0 2045.09   18.66
   2  -2   0 2057.44   30.65
   2  -2   0 2092.14   30.97
   2   2   0 1876.42   25.71
  -2   2   0 1961.71   17.83
   2  -2   1   35.11    4.32
   2  -2   1   34.23    4.07
  -2  -2  -1   37.57    3.61
  -2  -2  -1   44.27    4.08
  -2   2  -1   41.99    4.61
   2   2   1   44.28    3.99
  -2  -2  -1   33.34    2.58
  -2   2  -1   29.47    1.68
  -2   2  -1   31.56    4.05
  -2   2  -2 1220.25   25.37
   2   2   2 1081.51   19.42
   2   2   2 1221.25   20.82
   2  -2   2 1082.90   22.70
  -2  -2  -2 1231.94   20.49
  -2  -2  -2 1203.03   20.65
   2  -2   2 1266.58   24.40
  -2  -2  -2 1078.62   16.43
   2   2   3   54.25    4.75
  -2   2  -3   50.16    5.05
   2   2   3   61.70    5.03
  -2  -2  -3   56.88    4.74
  -2  -2  -3   47.40    4.96
   2   2   3   55.03    4.87
  -2  -2  -3   58.19    4.95
   2  -2   3   37.74    5.87
   2  -2   3   53.04    5.86
  -2  -2  -4 1716.53   24.47
  -2   2  -4 1688.16   28.35
   2  -2   4 1526.84   13.26
  -2   2  -4 1459.59   16.20
   2  -2   4 1542.93   27.94
   2   2   4 1467.92   23.31
   2   2   4 1525.30   25.40
  -2  -2  -4 1715.93   26.35
   2  -2   4 1752.09   31.86
   2   2   4 1504.98   24.81
  -2  -2  -5  319.45   10.44
  -2   2  -5  315.62    8.84
  -2   2  -5  307.38   12.16
   2   2   5  322.78   12.37
   2   2   5  307.87   10.64
   2  -2   5  311.90   14.30
   2  -2   5  319.26    7.65
   2   2   5  356.00   13.23
  -2   2  -6  108.62    6.01
  -2  -2  -6  118.59    6.43
   2   2   6  125.98    8.05
  -2   2  -6  116.94    7.59
   2  -2   6  116.52    5.45
   2   2   6  114.84    6.42
   2  -2   6  137.42   10.14
   2   2   6  128.91    8.61
  -2   2  -7  290.32   11.08
   2  -2   7  281.84   15.04
   2   2   7  284.82   12.86
   2   2   7  270.88   13.27
   2   2   7  261.65    9.69
   2  -2   7  276.83    9.41
  -2   2  -7  283.95   11.69
  -2  -2  -7  281.36    9.78
   2   2   8   22.74    4.18
   2  -2   8   31.39    5.22
  -2  -2  -8   22.94    2.80
  -2   2  -8   24.37    3.73
   2  -2   8   20.09    2.78
  -2  -2  -8   26.28    3.63
   2   2   8   24.13    4.09
  -2   2  -8   17.17    3.09
  -2  -2  -9  326.99   11.88
   2  -2   9  320.98   17.70
  -2  -2  -9  278.68    9.50
   2  -2   9  312.39   11.88
   2   2   9  317.97   15.08
  -2   2  -9  310.66   12.38
   2   2   9  306.87   16.23
  -2  -2 -10  410.62   11.23
   2  -2  10  433.34   15.21
   2  -2  10  386.38   20.24
  -2   2 -10  411.78   14.12
   2   2  10  393.49   17.38
  -2  -2 -10  458.60   13.33
   2   2  10  418.12   20.06
  -2  -2 -11  770.30   15.68
  -2   2 -11  750.97   18.71
   2   2  11  787.10   28.75
   2  -2  11  682.54   27.98
   2   2  11  707.06   24.64
   2  -2  11  744.09   21.27
   2   2  12    3.67    2.34
   2   2  12    8.51    3.79
   2  -2  12    4.19    1.68
   2  -2  12    1.85    1.92
  -2   2 -12    6.67    2.02
   2   2  13   89.05   11.01
   2   2  13   85.39    9.30
   2  -2  13   90.23   11.14
   2  -2  13   93.63    8.64
   2  -2  14  119.53   10.20
   2   2  14  111.73   11.17
   2   2  14  121.95   13.34
   2   2  15    8.85    4.36
   2  -2  15    5.31    3.02
   2  -2  15    1.13    2.40
   2   2  15    8.30    3.17
   2   2  16  116.18   14.21
   2   2  16  124.17   12.63
   2  -2  16  155.23   16.42
   2  -2  17   45.39    9.25
   2   2  17   30.29    8.46
   2   2  17   35.28    7.11
   2  -2  18   40.62    9.50
   2   2  18   33.05    6.88
   2  -2  19    0.50    4.25
   2  -2  20    5.05    5.77
   2  -2  21   14.29    6.79
  -2   3  23   77.49   13.53
  -2  -3  22    7.38    4.60
  -2  -3  22   21.97    7.80
  -2   3  22   19.03    6.62
  -2   3  21   27.26    8.09
  -2  -3  21   27.35    8.67
  -2  -3  21   40.93    9.38
  -2  -3  20   49.93   10.22
  -2  -3  20   59.90   10.55
  -2   3  20   41.79    9.51
  -2  -3  19   99.13   13.93
  -2   3  19   89.57   13.26
  -2  -3  19  101.47   13.37
  -2  -3  18    9.99    5.12
  -2  -3  18   16.62    5.83
  -2   3  18   17.12    6.19
  -2   3  17   17.84    5.50
  -2  -3  17   14.26    4.82
  -2  -3  17   14.55    4.60
  -2  -3  16    5.23    3.64
  -2   3  16    3.54    2.73
  -2  -3  16    2.75    2.78
  -2  -3  15    1.68    1.53
  -2   3  15    2.16    2.45
  -2  -3  15    6.20    3.45
  -2   3  14  207.73   16.49
  -2  -3  14  171.05   14.72
  -2  -3  14  183.36   15.08
  -2  -3  13    1.30    2.52
  -2  -3  13    4.55    2.34
   2   3 -13    2.83    1.22
  -2   3  13    3.44    2.43
   2   3 -12   11.21    2.53
  -2  -3  12   11.88    4.09
  -2   3  12    6.17    3.36
  -2   3  12    4.62    1.14
  -2  -3  12   11.68    4.41
  -2  -3  11  156.44   12.87
   2  -3 -11  186.79    7.89
  -2   3  11  183.51   13.53
  -2   3  11  169.59    6.58
  -2  -3  11  169.10   12.70
   2   3 -11  178.01    8.80
   2  -3 -10  206.40    8.91
  -2  -3  10  204.51   14.31
   2   3 -10  215.15    9.85
  -2  -3  10  213.42   13.58
  -2   3  10  215.13   14.31
  -2  -3   9  806.68   27.62
  -2   3   9  784.23   16.89
  -2   3   9  815.83   26.60
   2   3  -9  824.69   19.08
   2  -3  -9  816.66   18.33
  -2  -3   9  810.29   24.67
  -2  -3   8  252.37   13.03
  -2   3   8  245.92    9.81
   2   3  -8  251.78   10.65
  -2   3   8  241.94   13.67
   2  -3  -8  241.76   10.26
  -2  -3   8  226.00   14.16
  -2  -3   7  773.45   25.49
  -2   3   7  763.91   23.14
  -2  -3   7  745.61   21.14
   2  -3  -7  723.92   18.37
   2   3  -7  755.98   18.58
  -2   3   7  707.56   17.44
  -2  -3   6   49.07    6.69
  -2  -3   6   55.15    5.65
   2  -3  -6   43.23    5.02
  -2   3   6   43.44    5.68
   2   3  -6   52.97    5.11
  -2   3   6   55.17    5.22
   2  -3  -5 1587.13   27.85
  -2  -3   5 1432.19   25.34
  -2   3   5 1400.99   25.10
  -2   3   5 1439.59   28.52
   2   3  -5 1439.61   25.33
   2   3  -5 1607.42   27.51
  -2  -3   5 1516.05   34.18
  -2  -3   4   42.94    7.02
  -2   3   4   65.62    6.55
   2  -3  -4   67.13    6.48
  -2   3   4   65.54    6.10
   2   3  -4   75.86    5.88
   2   3  -4   46.26    4.49
  -2  -3   4   54.22    4.63
   2  -3  -3  630.53   18.26
   2   3  -3  634.16   15.51
  -2   3   3  650.32   17.70
  -2   3   3  622.86   16.74
  -2  -3   3  618.60   14.30
   2   3  -3  646.80   16.78
  -2  -3   3  650.28   22.37
   2   3  -2  123.75    6.67
   2  -3  -2  122.09    6.83
  -2  -3   2  135.48    6.27
  -2   3   2  124.52    6.67
   2   3  -2  133.53    7.66
  -2   3   2  134.47    8.18
  -2   3   1   21.17    3.44
   2  -3  -1   19.64    3.62
  -2  -3   1   17.66    2.30
   2  -3  -1   19.90    2.46
   2   3  -1   23.43    3.22
  -2   3   1   19.12    2.47
   2   3   0  431.91   13.62
  -2   3   0  389.52    9.96
  -2   3   0  393.84   14.13
   2  -3   0  407.34   10.12
   2  -3   0  414.99   16.09
  -2   3  -1 1569.06   17.65
   2  -3   1 1808.25   33.65
   2  -3   1 1642.81   17.78
   2   3   1 1831.98   28.15
  -2   3  -1 1668.46   29.27
   2   3   2  839.74   18.88
  -2   3  -2  865.80   21.37
   2  -3   2  868.93   23.10
   2  -3   2  762.28   10.90
  -2  -3  -2  775.95   15.41
   2   3   2  811.49   19.36
   2   3   3  917.52   20.01
   2   3   3 1032.35   23.01
   2  -3   3 1099.43   15.02
  -2   3  -3 1047.66   23.77
  -2  -3  -3 1055.21   19.62
   2  -3   3  985.94   25.08
   2  -3   3  987.20   12.08
  -2   3  -4  497.76   16.52
   2  -3   4  511.24   18.76
   2   3   4  481.65   15.95
   2  -3   4  511.82   10.07
   2   3   4  490.84   14.44
   2  -3   5 1168.71   16.13
   2  -3   5 1177.01   29.74
   2   3   5 1186.82   22.69
   2   3   5 1191.05   26.16
  -2   3  -6  134.06    9.00
   2  -3   6  149.40   10.90
   2   3   6  142.97    9.56
   2  -3   6  117.31    5.74
   2   3   6  153.68    8.13
   2  -3   7  540.94   13.30
   2  -3   7  608.61   23.31
  -2   3  -7  567.63   18.45
   2   3   7  621.80   16.54
   2   3   7  565.48   19.60
  -2   3  -7  527.31   15.91
   2   3   8  154.79   11.39
  -2   3  -8  149.74    9.40
   2  -3   8  128.88   11.15
  -2   3  -8  128.48    8.43
   2  -3   8  157.52    7.79
   2   3   8  146.27   10.46
   2   3   8  161.48    8.31
   2   3   9  167.95   11.80
   2  -3   9  175.39    8.87
  -2   3  -9  170.82   10.34
   2  -3   9  158.30   12.86
   2   3   9  183.33   12.87
  -2  -3  -9  185.80    8.82
   2   3   9  186.93    8.62
   2   3  10  247.94   15.83
  -2  -3 -10  216.47   10.76
  -2   3 -10  246.23   11.94
   2   3  10  213.16   13.68
   2  -3  10  234.54   16.23
  -2  -3 -10  206.59    9.05
   2  -3  10  228.81   10.97
   2   3  11   36.25    5.83
  -2   3 -11   41.57    5.04
  -2  -3 -11   37.81    4.13
   2  -3  11   38.93    7.03
   2  -3  11   36.39    4.54
   2   3  11   30.15    6.22
   2  -3  12  273.62   13.30
   2   3  12  318.00   18.18
   2  -3  12  281.94   19.19
   2   3  12  301.17   18.97
  -2   3 -12  299.88   12.91
   2   3  13   12.21    4.04
   2  -3  13   15.36    3.55
   2   3  13   11.26    3.58
   2  -3  13   17.46    5.41
   2  -3  14   25.62    4.75
   2   3  14   25.83    5.55
   2  -3  14   29.12    6.92
   2   3  15   45.10    7.43
   2  -3  15   37.87    7.78
   2   3  16  140.93   14.12
   2  -3  16  118.03   14.45
   2   3  17  134.85   14.41
   2  -3  17  111.81   14.87
   2  -3  18   52.87   10.80
   2   3  18   55.67    9.71
   2  -3  19  105.48   15.50
   2  -3  20   20.91    8.05
  -2   4  23    0.27    3.60
  -2  -4  22    5.30    4.74
  -2   4  22    6.69    4.16
  -2   4  21   22.42    7.54
  -2  -4  21   15.17    5.65
  -2  -4  21   11.87    5.23
  -2  -4  20    1.86    3.43
  -2   4  20   -0.79    2.94
  -2  -4  20    2.24    3.84
  -2  -4  19   91.01   13.40
  -2  -4  19  122.52   14.86
  -2   4  19  113.51   14.68
  -2  -4  18  146.83   15.49
  -2   4  18  160.96   17.09
  -2  -4  18  155.12   16.84
  -2  -4  17   46.53    9.12
  -2  -4  17   46.30    8.70
  -2   4  17   41.36    8.62
  -2  -4  16  475.70   27.12
  -2   4  16  475.04   27.29
  -2  -4  16  431.30   25.09
  -2  -4  15   32.54    7.18
  -2   4  15   31.94    6.89
  -2  -4  15   21.81    5.49
  -2  -4  14  644.08   29.29
  -2  -4  14  587.22   27.75
  -2   4  14  618.07   28.98
   2   4 -14  606.31   17.52
  -2   4  13    3.60    2.43
  -2  -4  13    9.64    3.91
   2   4 -13    6.31    2.03
  -2   4  13    7.03    1.17
  -2  -4  13    6.00    3.27
  -2   4  12   70.22    4.99
  -2   4  12   94.20   10.52
  -2  -4  12   91.43   10.49
   2   4 -12  100.97    7.59
  -2  -4  12   94.45   11.08
   2  -4 -11   26.08    3.67
  -2   4  11   27.88    3.56
  -2  -4  11   23.44    5.06
  -2  -4  11   35.34    6.59
  -2   4  11   21.87    5.25
   2   4 -11   34.86    4.48
  -2   4  10    0.85    1.00
   2  -4 -10    2.61    1.61
   2   4 -10    5.09    2.21
  -2   4  10    1.97    2.41
  -2  -4  10    1.63    2.11
  -2  -4  10    3.41    2.55
  -2   4   9    1.33    1.20
  -2   4   9    2.20    2.24
   2   4  -9    0.55    0.98
  -2  -4   9    3.70    2.60
  -2  -4   9    0.39    1.61
  -2  -4   8   35.31    6.06
   2   4  -8   29.97    4.19
  -2   4   8   30.42    5.06
  -2  -4   8   29.95    4.89
  -2   4   8   24.90    3.37
  -2  -4   7   13.70    4.46
  -2   4   7   18.65    4.27
  -2  -4   7   11.72    3.66
  -2   4   7    8.57    2.34
   2   4  -7   11.91    3.01
  -2  -4   6  906.63   29.21
   2   4  -6  888.89   22.37
  -2   4   6  915.86   22.19
  -2   4   6  914.87   25.12
  -2  -4   6  885.93   22.97
  -2   4   5   62.50    6.36
   2   4  -5   62.93    5.78
  -2  -4   5   58.31    7.34
  -2   4   5   55.94    5.71
  -2  -4   5   68.40    6.16
   2   4  -4 1151.98   25.01
  -2  -4   4 1132.93   32.37
  -2  -4   4 1148.43   23.36
  -2   4   4 1124.21   25.27
  -2   4   4 1146.91   25.23
  -2   4   3   24.13    3.97
   2   4  -3   22.91    4.18
  -2  -4   3   18.78    2.99
  -2  -4   3   28.14    5.13
   2   4  -3   28.42    4.04
  -2   4   3   28.71    4.05
   2   4  -2  731.16   18.92
   2   4  -2  709.78   19.58
  -2   4   2  732.61   20.77
  -2   4   2  714.43   17.79
  -2  -4   2  737.89   18.04
   2  -4  -1   52.19    6.75
  -2   4   1   57.50    4.73
   2   4  -1   54.01    5.27
  -2  -4   1   57.43    5.07
   2  -4  -1   63.24    4.99
  -2   4   1   67.88    6.24
  -2   4   0  336.59   11.26
  -2   4   0  421.04   16.30
   2   4   0  395.98   14.53
   2  -4   0  380.51   11.42
   2  -4   0  347.74   17.42
  -2   4  -1  198.79   11.03
   2   4   1  180.02    9.69
   2  -4   1  190.46    7.53
  -2   4  -1  173.48    7.47
   2  -4   1  174.56   11.65
  -2   4  -2  257.84   13.03
   2  -4   2  250.04    8.35
   2   4   2  249.94   11.62
   2  -4   2  280.53   14.85
  -2   4  -3   93.59    7.90
   2   4   3   89.48    7.36
   2  -4   3  114.19    9.55
   2   4   3   97.41    7.30
   2  -4   3  105.98    5.13
   2  -4   4   19.07    3.94
   2   4   4   62.33    6.67
  -2   4  -4   45.64    6.51
   2  -4   4   35.59    3.60
   2  -4   4   18.90    5.80
   2   4   4   49.11    5.43
   2  -4   5  223.46    8.80
   2   4   5  211.00   10.45
  -2   4  -5  245.44   13.04
   2   4   5  204.53   11.96
   2  -4   5  206.35   13.45
   2  -4   6    8.11    2.67
  -2   4  -6    9.25    2.90
   2   4   6    5.76    1.77
   2  -4   6    5.41    1.56
   2   4   6    7.45    2.99
   2  -4   7    3.88    2.67
  -2   4  -7    3.09    1.22
   2  -4   7    9.16    2.10
   2   4   7    5.69    2.69
   2   4   7    4.49    1.78
   2  -4   8   29.62    5.63
  -2   4  -8   40.82    5.58
   2  -4   8   39.76    4.17
   2   4   8   26.05    5.02
   2   4   8   41.93    4.73
   2  -4   9  138.76    8.16
   2   4   9  117.24   10.38
   2   4   9  142.53    8.43
  -2   4  -9  135.71   10.01
   2  -4   9  137.14   12.75
  -2   4 -10  676.88   21.86
   2  -4  10  734.47   30.22
   2   4  10  694.41   26.19
   2  -4  10  720.99   19.55
   2   4  10  705.81   18.44
   2   4  11    7.64    3.18
   2  -4  11   11.31    4.25
  -2   4 -11   16.09    3.45
   2  -4  11   16.81    3.25
   2   4  11   18.34    2.97
   2   4  12  372.92   20.82
   2  -4  12  343.64   14.99
   2  -4  12  371.78   22.95
  -2   4 -12  407.51   16.82
   2   4  13   68.13    9.17
   2  -4  13   79.31   10.87
   2  -4  13   90.56    8.00
   2   4  14  150.28   14.41
   2  -4  14  149.63   15.50
   2   4  15   72.28   10.00
   2  -4  15   83.42   12.42
   2   4  16   62.52    9.99
   2  -4  16   71.15   11.89
   2   4  17   52.06    9.56
   2  -4  17   54.61   10.70
   2  -4  18    1.38    3.57
   2   4  18    4.03    2.15
   2   4  19    0.88    2.55
   2  -4  19    3.81    5.27
   2  -4  20   16.06    6.51
  -2   5  22   92.40   14.99
  -2  -5  22   89.73   15.57
  -2  -5  21   -0.38    2.81
  -2   5  21    1.88    3.69
  -2  -5  20   55.34   10.80
  -2   5  20   65.92   12.20
  -2  -5  20   44.50   10.56
  -2   5  19   -2.98    3.25
  -2  -5  19    1.64    2.78
  -2  -5  19    2.86    3.12
  -2   5  18   78.11   12.17
  -2  -5  18   87.46   12.42
  -2  -5  18   80.55   12.79
  -2   5  17    3.78    2.77
  -2  -5  17    3.05    2.34
  -2  -5  17    3.99    2.45
  -2   5  16    6.84    4.28
  -2  -5  16    3.73    2.89
  -2  -5  16   14.46    5.70
  -2   5  15    1.93    1.70
  -2  -5  15    5.42    3.76
  -2  -5  15    0.32    2.59
   2   5 -14   45.76    5.51
  -2  -5  14   47.55    7.87
  -2   5  14   46.00    8.36
  -2  -5  14   57.69    9.00
  -2  -5  13    9.90    3.35
  -2  -5  13    5.36    2.24
  -2   5  13    3.26    2.71
  -2   5  13   10.30    2.20
   2   5 -13   10.54    2.97
  -2  -5  12  126.08   12.78
  -2  -5  12  165.94   13.86
  -2   5  12  147.99   13.50
   2   5 -12  149.58   10.11
  -2   5  12  153.44    8.64
  -2  -5  11    4.53    2.90
   2   5 -11    6.87    2.51
  -2  -5  11   -1.35    1.48
  -2   5  11    3.02    2.81
  -2   5  11    4.56    1.62
   2   5 -10  303.63   14.33
  -2   5  10  265.78   17.08
  -2  -5  10  281.64   16.99
  -2   5  10  269.53   12.29
  -2  -5  10  257.13   17.78
  -2   5   9    9.55    2.40
  -2   5   9   15.28    3.90
  -2  -5   9   12.60    3.89
   2   5  -9   18.58    3.58
  -2  -5   9   11.69    3.44
  -2   5   8 1239.08   27.97
   2   5  -8 1297.27   29.70
  -2   5   8 1295.75   33.83
  -2  -5   8 1302.87   33.37
  -2  -5   8 1249.81   37.50
  -2  -5   7  276.67   17.37
   2   5  -7  257.87   13.32
  -2   5   7  306.85   15.89
  -2   5   7  283.75   13.48
  -2  -5   7  297.59   15.03
  -2  -5   6  334.68   15.39
  -2   5   6  306.53   15.40
   2   5  -6  347.63   15.48
  -2  -5   6  310.44   18.35
  -2   5   6  337.35   14.87
  -2  -5   5   -1.94    1.81
   2   5  -5    1.23    1.36
  -2   5   5    0.98    1.32
  -2  -5   5   -1.65    1.49
  -2   5   5    1.67    1.72
   2   5  -4  333.59   15.12
  -2   5   4  320.86   14.73
  -2   5   4  286.58   13.88
  -2  -5   4  299.36   13.57
  -2   5   3    9.67    2.62
  -2   5   3   22.38    4.31
   2   5  -3   17.68    3.62
  -2  -5   3    8.06    2.58
  -2   5   2  161.74    9.32
  -2   5   2  151.77   10.47
   2   5  -2  145.98    9.91
  -2  -5   2  154.35    9.56
  -2  -5   1   63.17    6.14
   2  -5  -1   66.20    7.99
  -2   5   1   64.56    6.78
   2   5  -1   51.80    5.82
  -2   5   1   50.47    5.00
   2   5   0  179.39   10.83
   2  -5   0  188.03   13.17
  -2  -5   0  171.46   10.66
  -2   5   0  167.69   11.24
  -2   5   0  170.42    8.83
   2   5   1   88.04    7.45
  -2   5  -1  107.14    9.05
   2  -5   1  112.68    6.66
   2  -5   1   98.52    9.78
  -2   5  -1   97.63    6.34
   2  -5   2  839.84   17.91
   2   5   2  924.68   24.06
   2  -5   2  826.12   27.79
  -2   5  -2  842.16   25.27
   2   5   2  864.81   24.09
   2  -5   3    8.14    3.48
  -2   5  -3    4.83    2.57
   2   5   3    2.49    1.77
   2  -5   3    2.83    1.27
   2   5   3    0.55    1.47
   2  -5   4 1166.87   25.38
   2   5   4 1216.15   30.47
  -2   5  -4 1288.76   31.40
   2   5   4 1222.55   27.84
   2  -5   4 1286.59   34.58
   2  -5   4 1219.58   20.43
  -2   5  -5  216.17   13.25
   2   5   5  234.17   12.31
   2  -5   5  231.76    9.10
   2  -5   5  228.44   10.66
   2  -5   5  222.55   14.72
   2   5   5  249.70   14.15
   2  -5   6  575.42   25.01
   2   5   6  593.56   22.49
   2   5   6  619.78   19.69
   2  -5   6  560.69   17.04
  -2   5  -6  623.31   22.35
   2  -5   7   -0.06    2.75
   2  -5   7    0.45    0.82
  -2   5  -7   -1.85    1.47
   2   5   7    3.47    1.76
   2   5   7    4.65    2.72
   2  -5   8  385.48   13.99
   2  -5   8  387.93   21.36
   2   5   8  365.88   18.81
  -2   5  -8  429.19   18.56
   2   5   8  377.53   15.15
   2  -5   9    6.94    3.61
   2   5   9    7.38    2.20
  -2   5  -9   11.35    3.86
   2  -5   9    5.28    2.07
   2   5   9    3.83    1.36
   2  -5  10  141.01    9.07
   2  -5  10  127.90   13.24
   2   5  10  138.22    9.13
  -2   5 -10  113.41    9.87
   2   5  10  131.23   12.03
  -2   5 -11    9.34    3.40
   2  -5  11   10.62    4.37
   2  -5  11    6.39    2.21
   2   5  11    7.01    2.30
   2   5  11   11.06    3.99
   2  -5  12    1.10    1.66
  -2   5 -12    3.91    2.25
   2   5  12    0.88    1.32
   2   5  12   -1.13    1.65
   2  -5  12    3.51    3.03
   2  -5  13    3.54    3.58
  -2   5 -13   -0.35    1.33
   2   5  13    0.19    1.69
   2  -5  14   25.84    6.73
   2   5  14   20.40    5.98
   2   5  15    0.19    1.89
   2  -5  15    1.50    3.28
   2   5  16  310.82   22.64
   2  -5  16  299.14   24.45
   2   5  17    4.64    4.18
   2  -5  17   -2.76    3.74
   2  -5  18  211.17   21.48
   2   5  18  163.78   17.10
   2  -5  19    5.61    4.46
   2   5  19    2.07    3.86
   2  -5  20  172.79   21.44
  -2   6  22    7.49    6.34
  -2  -6  21   13.06    6.93
  -2   6  21   17.56    7.53
  -2   6  20    6.95    5.51
  -2  -6  20   14.89    6.68
  -2  -6  20   11.20    5.07
  -2   6  19   22.59    7.09
  -2  -6  19   11.37    5.42
  -2  -6  19   18.40    6.20
  -2  -6  18   93.43   12.59
  -2   6  18   85.15   13.24
  -2  -6  18   83.43   12.95
  -2  -6  17   78.31   11.35
  -2   6  17   76.48   11.74
  -2  -6  17   92.18   13.25
  -2  -6  16  166.40   16.17
  -2   6  16  176.39   17.40
  -2  -6  16  212.66   18.92
  -2  -6  15  198.67   17.78
  -2  -6  15  225.11   19.13
  -2   6  15  235.43   19.60
   2   6 -14  356.46   17.00
  -2   6  14  344.41   23.01
  -2  -6  14  341.87   22.50
  -2  -6  14  361.86   23.12
  -2   6  13   28.81    6.80
  -2  -6  13   26.22    6.40
  -2  -6  13   30.42    7.39
   2   6 -13   32.90    5.63
  -2   6  13   25.91    4.00
  -2  -6  12   44.26    7.95
  -2  -6  12   48.06    7.95
  -2   6  12   40.01    7.08
  -2   6  12   41.11    5.08
   2   6 -12   37.01    5.54
  -2  -6  11   34.82    6.81
   2   6 -11   39.63    5.83
  -2   6  11   37.46    7.11
  -2  -6  11   39.34    6.96
  -2   6  11   36.41    5.37
  -2  -6  10   34.48    6.33
  -2  -6  10   33.57    6.87
  -2   6  10   35.97    6.59
  -2   6  10   34.09    5.33
   2   6 -10   33.90    5.72
   2   6  -9   31.22    4.99
  -2   6   9   48.84    7.39
  -2  -6   9   33.05    5.77
  -2  -6   9   47.39    8.03
  -2   6   9   35.08    5.34
  -2  -6   8   27.93    5.53
  -2  -6   8   33.51    6.92
  -2   6   8   24.32    4.75
   2   6  -8   41.05    6.35
  -2   6   8   34.91    5.60
  -2   6   7   29.97    4.97
  -2  -6   7   39.60    7.17
   2   6  -7   33.27    5.12
  -2  -6   7   25.24    4.78
  -2   6   7   28.88    5.17
   2   6  -6  770.60   24.85
  -2  -6   6  776.95   25.10
  -2  -6   6  766.47   30.56
  -2   6   6  762.75   24.48
  -2   6   6  783.14   26.00
  -2   6   5  202.27   12.74
   2   6  -5  222.57   13.44
  -2  -6   5  189.22   12.24
  -2   6   5  174.78   12.17
  -2  -6   5  183.10   15.80
  -2  -6   4  592.89   27.63
   2   6  -4  601.13   21.72
  -2  -6   4  591.96   20.68
  -2   6   4  589.02   20.84
  -2   6   4  590.52   21.73
   2   6  -3  152.03   10.83
  -2  -6   3  151.32   10.56
  -2   6   3  143.91   10.03
  -2   6   3  182.38   12.03
   2   6  -2  178.38   11.92
   2  -6  -2  147.10   14.07
  -2   6   2  143.74   11.07
  -2  -6   2  138.20   10.24
  -2   6   2  143.45    9.61
   2  -6  -1  687.64   27.96
  -2   6   1  728.60   20.95
  -2  -6   1  724.45   23.37
  -2   6   1  651.55   23.43
   2   6  -1  745.14   24.00
  -2  -6   0  675.66   23.63
   2   6   0  687.99   22.94
  -2   6   0  687.51   23.97
   2  -6   0  633.19   26.54
  -2   6   0  635.34   19.32
   2  -6   1  130.14   11.85
   2   6   1  125.23    9.95
  -2   6  -1  117.04   10.24
  -2   6  -2   28.69    6.27
   2  -6   2   25.96    7.52
   2  -6   3  636.77   26.45
   2   6   3  653.70   22.29
   2   6   3  648.00   23.15
  -2   6  -3  640.77   23.69
   2   6   4   61.50    7.88
   2   6   4   63.03    7.34
  -2   6  -4   65.50    8.60
   2  -6   5   22.92    4.16
  -2   6  -5   40.89    6.57
   2  -6   5   27.58    5.61
   2   6   5   44.76    5.94
   2   6   5   34.96    5.72
   2  -6   6  134.47    9.28
  -2   6  -6  117.86   10.46
   2   6   6  109.40   10.46
   2   6   6  121.37    9.49
   2  -6   6  123.73   12.15
   2   6   7   84.13    7.91
   2  -6   7   90.78    7.68
   2  -6   7   74.71    9.59
   2   6   7   92.19    9.78
  -2   6  -7   85.83    9.20
   2  -6   8  143.56   13.74
   2  -6   8  157.31   10.05
  -2   6  -8  168.74   12.85
   2   6   8  162.87   13.30
   2   6   8  146.36   10.33
   2  -6   9  163.38   14.91
   2  -6   9  171.14   10.48
   2   6   9  155.26   10.47
   2   6   9  185.54   14.49
  -2   6  -9  173.39   12.94
   2   6  10   62.18    6.71
   2  -6  10   76.10    7.10
   2   6  10   59.39    8.49
  -2   6 -10   75.95    8.69
   2  -6  10   61.42    9.16
   2   6  11  277.23   13.92
  -2   6 -11  252.42   15.53
   2  -6  11  268.30   20.31
   2  -6  11  242.69   12.59
   2   6  11  273.19   18.70
   2  -6  12  327.10   15.25
   2   6  12  319.77   21.04
  -2   6 -12  313.42   17.50
   2  -6  12  319.67   22.98
   2   6  13  131.75   13.97
  -2   6 -13  117.77   10.70
   2  -6  13  106.19   13.78
   2  -6  14   22.34    6.78
   2   6  14   33.21    7.27
   2   6  15   97.86   12.56
   2  -6  15   63.11   11.05
   2  -6  16    0.26    2.85
   2   6  16    6.19    4.11
   2   6  17   51.71    9.89
   2  -6  17   74.97   13.08
   2   6  18    9.09    4.71
   2  -6  18    7.72    5.07
   2   6  19   25.72    8.15
   2  -6  19   32.19    9.80
   2   6  20   71.01   12.89
  -2  -7  21   58.90   12.68
  -2   7  21   75.63   14.09
  -2  -7  20    8.94    4.75
  -2   7  20   11.86    6.55
  -2  -7  19  127.01   15.24
  -2  -7  19  102.13   15.13
  -2   7  19  111.92   15.43
  -2   7  18    4.48    3.09
  -2  -7  18    4.02    4.40
  -2  -7  18    4.18    3.51
  -2   7  17   39.84    9.29
  -2  -7  17   40.08    8.29
  -2  -7  17   27.11    7.90
  -2  -7  16    8.98    5.65
  -2  -7  16    0.70    2.42
  -2   7  16    3.37    3.16
  -2  -7  15   -2.59    2.88
  -2   7  15    5.66    3.97
  -2  -7  15    4.90    2.78
  -2  -7  14  142.78   15.06
  -2   7  14  150.72   15.34
  -2  -7  14  131.72   14.65
   2   7 -14  154.17   12.26
  -2   7  13   26.69    4.65
  -2  -7  13   22.65    6.16
   2   7 -13   19.49    4.27
  -2   7  13   30.87    7.05
  -2  -7  13   27.61    6.74
  -2  -7  12    0.84    1.81
   2   7 -12    4.64    2.16
  -2   7  12   -0.42    2.15
  -2  -7  12    2.14    2.60
  -2   7  12    0.52    1.79
   2   7 -11  157.07   12.28
  -2   7  11  164.67   14.89
  -2  -7  11  170.23   15.76
  -2   7  11  173.04   11.90
  -2  -7  11  161.83   14.65
  -2  -7  10   -0.39    2.12
  -2   7  10    3.36    2.40
   2   7 -10    0.20    1.56
  -2   7  10    4.28    3.09
  -2  -7  10   -3.31    3.30
  -2  -7   9  579.10   28.73
   2   7  -9  582.06   23.79
  -2   7   9  543.86   25.34
  -2  -7   9  563.46   25.22
  -2   7   9  536.63   21.56
  -2   7   8   24.10    4.92
  -2  -7   8   26.99    6.33
  -2   7   8   42.97    6.22
   2   7  -8   29.91    5.60
  -2  -7   8   30.89    5.82
  -2  -7   7  750.70   32.34
  -2  -7   7  808.32   28.24
   2   7  -7  825.68   28.22
  -2   7   7  827.81   27.29
  -2   7   7  784.94   28.46
  -2   7   6   -3.23    2.98
  -2   7   6    1.23    1.81
   2   7  -6    1.30    1.33
  -2  -7   6    1.33    1.61
  -2   7   5  553.34   22.61
  -2  -7   5  511.65   27.54
   2   7  -5  508.73   22.03
  -2  -7   5  527.80   21.47
  -2   7   5  547.87   22.66
  -2  -7   4   23.54    4.74
   2   7  -4   25.87    5.45
  -2   7   4   19.67    4.17
  -2   7   4   33.00    5.72
   2   7  -3   74.88    8.74
  -2   7   3   75.25    8.96
  -2  -7   3   79.96    8.65
  -2   7   3   74.95    8.13
   2  -7  -2    5.28    3.03
   2   7  -2    3.88    1.69
  -2  -7   2   10.16    3.30
  -2   7   2    6.42    3.38
  -2   7   2   14.46    3.69
   2   7  -1   -2.02    2.38
   2  -7  -1    4.52    3.24
  -2  -7   1    0.70    1.28
  -2   7   1    1.76    0.99
  -2   7   1   -1.34    1.68
   2   7   0   53.56    7.10
  -2   7   0   68.49    8.19
  -2   7   0   51.63    5.97
  -2  -7   0   43.71    6.58
   2  -7   0   47.41    7.83
  -2   7  -1  520.66   22.64
   2   7   1  563.22   22.39
  -2  -7  -1  587.54   24.38
   2  -7   1  556.83   26.84
   2  -7   2   78.67   10.06
   2   7   2   82.05    8.61
  -2   7  -2   78.17    8.64
  -2   7  -3  942.66   30.86
   2   7   3  946.97   30.12
   2   7   3  957.00   28.85
   2  -7   3  891.96   33.28
   2   7   4    1.31    1.68
   2  -7   4   -0.82    1.96
   2   7   4   -1.09    1.09
   2   7   5  477.15   22.41
   2  -7   5  480.23   24.56
   2   7   5  491.23   20.80
   2  -7   5  496.27   21.04
  -2   7  -5  483.98   22.71
   2  -7   6    2.90    2.23
   2  -7   6   -2.02    2.15
   2   7   6    6.12    2.72
  -2   7  -6    6.58    2.99
   2   7   6    3.23    2.77
   2  -7   7  496.95   26.19
  -2   7  -7  444.62   22.29
   2  -7   7  419.24   18.44
   2   7   7  465.71   20.55
   2   7   7  488.22   23.91
   2  -7   8   19.90    4.96
   2  -7   8   21.62    4.16
   2   7   8   33.98    5.55
   2   7   8   25.61    5.52
  -2   7  -8   27.24    5.98
   2  -7   9   38.92    5.37
   2  -7   9   29.35    7.04
   2   7   9   46.15    7.85
  -2   7  -9   32.22    5.84
   2   7   9   41.73    6.04
   2  -7  10   15.95    3.75
  -2   7 -10   16.30    4.38
   2   7  10   19.67    4.99
   2  -7  10   12.02    4.21
   2   7  10   15.20    3.65
  -2   7 -11    0.75    1.83
   2   7  11    2.81    1.73
   2  -7  11    4.15    2.26
   2   7  11    0.07    1.84
   2  -7  11    0.40    2.33
  -2   7 -12   23.58    5.26
   2   7  12   30.85    6.77
  -2   7 -13   31.59    6.20
   2  -7  13   31.41    7.92
   2  -7  14   42.30    9.45
   2   7  14   59.57   10.16
   2   7  15   49.94   10.04
   2  -7  15   54.92   10.80
   2   7  16    0.47    2.07
   2  -7  16   -2.14    4.01
   2   7  17   40.98    9.43
   2  -7  17   40.41   10.27
   2   7  18    7.72    5.30
   2  -7  18    1.41    3.66
   2   7  19  157.06   18.56
   2   7  20   38.85   10.29
  -2  -8  20    5.20    4.82
  -2   8  20   -2.86    5.29
  -2  -8  19   21.00    7.45
  -2   8  19   20.89    8.38
  -2  -8  18   23.01    7.59
  -2  -8  18   32.96    8.19
  -2   8  18   25.45    8.17
  -2  -8  17   62.31   10.35
  -2   8  17   48.30   10.24
  -2  -8  17   39.67    8.75
  -2  -8  16   66.03   11.46
  -2  -8  16   61.76   11.15
  -2   8  16   70.91   11.98
  -2  -8  15   41.62    9.13
  -2  -8  15   56.19   10.20
  -2   8  15   30.54    7.82
   2   8 -14   29.71    6.41
  -2  -8  14   36.19    8.26
  -2  -8  14   52.51    9.85
  -2   8  14   27.82    7.36
   2   8 -13   76.79    9.42
  -2   8  13   78.03   11.17
  -2  -8  13   72.50   11.66
  -2   8  13   60.07    7.33
  -2  -8  13   62.47   10.43
  -2   8  12  204.63   13.58
  -2  -8  12  218.10   18.98
   2   8 -12  209.26   15.34
  -2  -8  12  205.40   17.57
  -2   8  12  212.70   18.34
  -2   8  11  153.06   15.36
   2   8 -11  164.43   13.50
  -2  -8  11  144.54   14.34
  -2   8  11  155.57   12.29
  -2  -8  11  144.17   15.57
   2   8 -10   18.85    5.25
  -2  -8  10   11.83    4.97
  -2   8  10    7.76    3.30
  -2  -8  10   14.66    5.01
  -2   8  10   20.82    6.35
  -2  -8   9   11.37    5.01
   2   8  -9    8.36    4.05
  -2  -8   9    8.68    3.60
  -2   8   9   12.96    4.59
  -2   8   9    8.75    3.59
   2   8  -8   21.13    5.69
  -2   8   8   27.93    6.41
  -2   8   8   12.89    4.86
  -2  -8   8   35.11    7.41
  -2  -8   8   21.15    6.99
  -2  -8   7  147.11   15.95
   2   8  -7  170.94   13.87
  -2   8   7  148.70   13.33
  -2   8   7  138.87   12.02
  -2  -8   7  149.99   12.97
  -2  -8   6   56.61    9.72
   2   8  -6   64.40    8.46
  -2   8   6   85.70    9.75
  -2  -8   6   54.87    7.71
  -2   8   6   60.99    8.03
  -2   8   5   40.68    6.56
   2   8  -5   23.72    4.86
  -2  -8   5   29.60    7.08
  -2   8   5   30.75    5.74
  -2  -8   5   21.38    4.81
  -2   8   4  105.28   10.21
   2   8  -4   95.78   10.25
  -2  -8   4   96.75   10.13
  -2   8   4  116.41   11.38
  -2   8   3  289.99   17.84
   2  -8  -3  282.82   21.14
   2   8  -3  295.38   17.61
  -2  -8   3  285.70   17.30
  -2   8   3  284.89   16.21
  -2  -8   2  203.41   14.66
   2  -8  -2  230.46   19.06
  -2   8   2  212.95   13.90
   2   8  -2  233.45   15.70
  -2   8   2  229.93   16.07
  -2   8   1  599.33   25.89
   2  -8  -1  629.02   30.50
  -2   8   1  621.89   22.97
  -2  -8   1  613.83   25.90
   2   8  -1  601.04   25.12
  -2   8   0  164.28   14.17
   2  -8   0  172.54   15.83
  -2   8   0  160.50   11.26
  -2  -8   0  145.02   12.78
   2   8   0  134.28   11.91
   2  -8   1  268.63   19.59
  -2   8  -1  299.08   18.64
   2   8   1  320.65   18.37
  -2  -8  -1  304.29   18.97
  -2  -8  -2  158.62   13.89
   2  -8   2  183.78   15.93
   2   8   2  157.23   12.85
  -2   8  -2  167.76   14.02
   2   8   3   26.88    5.54
  -2   8  -3   26.46    6.20
   2  -8   3   16.89    5.11
   2  -8   4   -1.78    2.63
  -2   8  -4    3.61    2.96
   2   8   4    1.32    2.28
   2   8   4    4.24    3.26
   2  -8   5  387.33   20.81
   2  -8   5  393.62   24.01
   2   8   5  377.53   21.03
  -2   8  -5  442.38   23.12
   2   8   5  429.27   20.75
   2  -8   6  407.86   20.06
   2  -8   6  434.67   24.95
   2   8   6  414.63   20.27
   2   8   6  385.91   21.97
  -2   8  -6  411.47   22.31
  -2   8  -7   63.84    9.09
   2   8   7   86.56   10.77
   2  -8   7   69.01    9.93
   2   8   7   73.21    8.72
   2  -8   7   67.10    7.98
  -2   8  -8  299.76   19.20
   2   8   8  282.22   19.65
   2  -8   8  317.63   22.29
   2   8   8  304.25   17.65
   2  -8   8  287.75   16.15
   2   8   9  235.73   18.53
   2  -8   9  291.09   16.21
   2  -8   9  256.80   20.81
   2   8   9  241.92   15.44
  -2   8  -9  266.37   17.93
   2   8  10  104.53   10.18
   2   8  10  124.34   13.86
   2  -8  10  109.55   13.74
  -2   8 -10  105.19   11.44
   2  -8  10   95.83    9.19
  -2   8 -11  138.74   13.22
   2   8  11  134.85   11.29
   2   8  11  100.47   12.67
   2  -8  11  133.59   15.51
   2  -8  12  110.52   14.63
   2   8  12  114.87   13.75
  -2   8 -12  102.52   11.41
   2   8  13   55.77    9.83
   2  -8  13   50.45   10.18
  -2   8 -13   58.04    8.55
   2  -8  14  135.47   17.02
   2   8  14  141.81   16.10
   2   8  15   12.04    5.12
   2  -8  15    3.23    4.61
   2  -8  16    0.77    4.30
   2   8  16    1.87    4.22
   2   8  17    5.88    4.04
   2  -8  17    9.62    5.32
   2   8  18   23.61    9.16
   2  -8  18    5.96    4.96
   2   8  19    8.24    5.93
  -2  -9  19   64.43   12.82
  -2   9  19   55.81   12.28
  -2  -9  18   40.34    9.60
  -2   9  18   26.27    7.81
  -2   9  17   29.63    8.34
  -2  -9  17   37.26    8.54
  -2  -9  17   21.52    6.95
  -2  -9  16    5.16    4.30
  -2   9  16    4.33    4.90
  -2  -9  16    8.26    5.28
  -2  -9  15    2.11    3.11
  -2  -9  15    3.95    4.15
  -2   9  15    6.06    4.23
   2   9 -14    5.78    2.90
  -2   9  14   15.94    6.24
  -2  -9  14    6.44    3.81
  -2  -9  14   16.10    6.52
  -2  -9  13    3.04    3.94
  -2  -9  13    3.39    3.05
  -2   9  13    5.25    3.81
   2   9 -13   -0.05    1.80
  -2   9  12  128.74   14.87
  -2  -9  12  129.28   15.47
   2   9 -12  122.16   12.61
  -2   9  12  132.45   11.88
  -2  -9  12  145.24   15.36
  -2   9  11   29.99    7.23
  -2   9  11   47.28    7.19
  -2  -9  11   39.04    9.03
   2   9 -11   45.21    8.13
  -2  -9  11   43.64    8.29
  -2  -9  10  230.54   18.22
  -2  -9  10  238.14   20.60
  -2   9  10  259.48   17.17
   2   9 -10  235.46   17.42
  -2   9  10  237.07   19.13
  -2  -9   9    0.24    1.89
  -2   9   9    5.10    2.60
  -2  -9   9   -2.56    3.65
   2   9  -9    4.16    3.46
  -2   9   9    4.63    3.47
  -2   9   8  322.96   21.07
  -2  -9   8  293.72   19.58
   2   9  -8  292.86   19.13
  -2  -9   8  274.38   22.08
  -2   9   8  277.43   17.99
  -2   9   7   23.18    5.63
  -2  -9   7   37.16    8.55
  -2   9   7   36.39    6.84
   2   9  -7   43.12    7.43
  -2  -9   7   51.16    8.03
  -2  -9   6    1.22    1.53
  -2   9   6    3.28    3.11
  -2   9   6    4.04    3.23
   2   9  -6    3.55    2.56
  -2  -9   6   -3.06    2.73
   2   9  -5  102.48   11.03
  -2  -9   5   95.62   13.42
  -2  -9   5  111.37   11.64
  -2   9   5  125.07   11.99
  -2   9   5   86.54   10.36
  -2   9   4  101.44   10.88
  -2  -9   4   96.49   10.66
   2  -9  -4  100.50   13.92
   2   9  -4  119.91   12.01
  -2   9   4   87.05   10.17
   2  -9  -3    0.36    2.28
  -2   9   3    1.38    2.81
  -2  -9   3    0.38    1.73
  -2   9   3   -0.20    1.76
   2   9  -3   -1.42    2.17
  -2   9   2   21.37    5.22
  -2   9   2   28.18    5.24
   2  -9  -2   15.30    5.66
  -2  -9   2   18.09    4.97
   2   9  -2   11.43    3.74
   2   9  -1   39.72    6.78
  -2   9   1   34.78    7.01
   2  -9  -1   39.16    8.19
  -2   9   1   27.90    5.41
  -2  -9   1   28.09    6.07
  -2   9   0   26.00    5.66
   2  -9   0   23.40    6.76
   2   9   0   24.81    5.89
  -2  -9   0   20.06    5.08
  -2   9  -1   11.42    4.62
   2  -9   1    4.19    4.33
  -2  -9  -1    9.45    3.98
   2   9   1    1.62    1.58
  -2   9  -2  112.86   11.96
   2   9   2   94.63   10.78
  -2  -9  -2  134.23   13.77
   2  -9   2  117.46   13.94
   2  -9   3   79.26   11.59
   2   9   3   70.33    9.41
  -2   9  -3   61.08    9.00
   2   9   4    4.91    2.92
  -2   9  -4   12.82    5.18
   2  -9   4    4.12    3.83
   2  -9   5   46.00    7.45
   2   9   5   44.55    7.20
   2  -9   5   24.57    5.68
  -2   9  -5   35.10    7.01
   2   9   5   38.30    7.41
   2  -9   6  313.88   19.53
   2   9   6  284.67   19.86
   2   9   6  325.41   19.24
   2  -9   6  293.21   21.59
  -2   9  -6  307.36   20.13
   2  -9   7   15.62    4.37
   2   9   7   17.61    4.65
   2   9   7   19.61    5.40
  -2   9  -7    7.64    3.44
   2  -9   7   12.36    5.39
   2  -9   8  166.80   13.62
   2   9   8  154.77   15.17
   2  -9   8  138.07   15.55
   2   9   8  174.02   14.40
  -2   9  -8  160.07   14.99
   2  -9   9   40.18    6.40
   2  -9   9   39.45    8.45
  -2   9  -9   23.76    5.45
   2   9   9   55.00    8.15
   2   9   9   48.71    9.14
   2  -9  10   35.79    8.44
  -2   9 -10   30.30    6.98
   2   9  10   39.07    6.92
   2   9  10   23.57    6.46
  -2   9 -11   -2.35    3.00
   2  -9  11    2.87    2.38
   2   9  11    0.18    2.08
  -2   9 -12    9.01    4.41
   2   9  12    6.31    3.75
   2  -9  12    4.90    4.23
   2  -9  13    5.91    3.77
  -2   9 -13    3.54    3.00
   2   9  13    7.58    4.25
   2   9  14   13.49    5.83
   2  -9  14    7.07    3.32
   2  -9  15    0.09    3.17
   2   9  15    7.43    6.24
   2   9  16   14.62    6.67
   2  -9  16   15.12    6.99
   2  -9  17    5.23    5.61
   2   9  17    6.93    5.73
   2   9  18  123.38   17.58
  -2 -10  19    2.41    4.95
  -2  10  18   74.55   13.64
  -2 -10  18   38.11   10.21
  -2  10  17    1.48    4.13
  -2 -10  17   -1.62    3.18
  -2 -10  16    5.46    4.88
  -2  10  16   19.11    6.97
  -2 -10  16   12.88    5.74
  -2 -10  15   26.70    8.36
  -2 -10  15   13.71    5.71
  -2  10  15   13.09    6.43
  -2 -10  14   78.30   13.47
   2  10 -14   78.51   10.76
  -2 -10  14   84.93   13.23
  -2  10  14   89.95   13.84
   2  10 -13   34.27    7.31
  -2  10  13   38.44    8.93
  -2 -10  13   43.77    9.24
  -2 -10  13   40.16    8.69
  -2  10  12   49.91    7.97
  -2 -10  12   65.76   11.51
  -2 -10  12   76.21   11.86
  -2  10  12   46.38    9.43
   2  10 -12   44.55    8.26
  -2 -10  11   -3.73    4.27
  -2  10  11   -2.41    2.67
  -2  10  11    5.01    3.31
   2  10 -11   -3.87    3.80
  -2 -10  11    0.55    1.94
  -2 -10  10   93.30   12.19
  -2  10  10   98.56   12.83
   2  10 -10   96.33   11.75
  -2 -10  10  121.98   15.71
  -2  10  10  107.26   11.68
  -2 -10   9   25.21    7.90
   2  10  -9   26.36    6.68
  -2 -10   9   26.86    6.11
  -2  10   9   10.34    4.32
  -2  10   9   40.52    8.09
  -2 -10   8   29.76    8.21
   2  10  -8   39.64    8.04
  -2  10   8   57.85    9.29
  -2 -10   8   53.49    8.61
  -2  10   8   35.58    7.09
   2  10  -7    2.80    3.10
  -2 -10   7    1.59    3.62
  -2  10   7   -2.03    3.11
  -2  10   7    2.62    3.07
  -2 -10   7   -0.38    2.59
  -2  10   6  155.73   14.38
  -2 -10   6  168.28   18.63
  -2  10   6  136.35   13.70
   2  10  -6  159.16   14.93
  -2 -10   6  132.86   13.18
   2  10  -5    1.90    3.63
  -2  10   5    4.51    3.44
   2 -10  -5   -2.07    3.85
  -2 -10   5    5.91    3.54
  -2  10   5   -1.02    2.97
  -2 -10   5    3.91    4.95
   2 -10  -4   17.38    6.66
  -2  10   4   21.29    6.15
   2  10  -4   12.32    5.04
  -2 -10   4    6.18    2.79
  -2  10   4    7.99    3.75
   2  10  -3   59.45    9.34
   2 -10  -3   56.41   10.38
  -2 -10   3   49.22    8.28
  -2  10   3   53.31    9.42
  -2  10   3   64.54    8.86
  -2 -10   2  523.28   27.01
   2  10  -2  511.55   26.30
  -2  10   2  507.60   26.38
   2 -10  -2  512.13   31.34
  -2  10   2  499.78   23.91
   2  10  -1  171.65   14.99
  -2 -10   1  164.31   15.29
  -2  10   1  162.15   15.12
   2 -10  -1  142.10   16.20
   2 -10   0  128.29   15.19
   2  10   0  153.20   14.47
  -2  10   0  130.13   13.50
  -2 -10   0  125.65   13.87
  -2  10  -1   16.14    5.33
  -2 -10  -1    5.01    3.45
   2  10   1   14.01    4.60
   2 -10   1    9.16    5.24
   2  10   2   70.68    9.82
  -2  10  -2   74.36   10.17
   2 -10   2   83.24   12.39
  -2 -10  -2   88.56   11.76
  -2  10  -3   -2.85    3.98
   2  10   3    1.42    2.24
   2 -10   3    6.99    4.75
  -2 -10  -3   -2.01    3.08
   2  10   4   36.25    7.27
   2 -10   4   53.55   10.06
  -2  10  -4   56.96    9.16
   2  10   5   14.08    4.48
   2 -10   5   22.15    6.44
  -2  10  -5   14.60    5.15
   2 -10   6   10.44    4.95
   2  10   6   14.23    5.05
  -2  10  -6   11.25    4.98
   2 -10   6    7.99    4.13
   2  10   6   24.36    6.63
   2 -10   7   -0.71    1.97
  -2  10  -7    0.61    3.38
   2 -10   7    1.32    3.44
   2  10   7    0.30    1.70
   2  10   7    2.88    4.03
   2  10   8   10.60    3.83
   2  10   8   28.65    7.45
   2 -10   8   25.18    6.70
  -2  10  -8   27.06    7.43
   2 -10   8   26.65    7.11
   2 -10   9   11.09    5.43
  -2  10  -9   10.68    4.75
   2  10   9    2.80    2.62
   2  10   9   10.84    3.91
   2  10  10   75.76   11.65
  -2  10 -10   58.48   10.09
   2  10  10   71.81    9.71
   2 -10  10   58.76   11.32
  -2  10 -11    2.49    2.20
   2  10  11    0.19    1.85
   2 -10  11    2.54    2.68
   2  10  11    3.30    2.70
  -2  10 -12  109.03   13.11
   2  10  12  115.14   15.24
   2 -10  12  103.71   15.17
   2  10  13    2.18    3.55
  -2  10 -13    5.58    4.10
   2 -10  13   -0.18    7.06
   2 -10  14   50.23   11.37
   2  10  14   51.29   11.15
   2  10  15    3.01    3.71
   2 -10  15   10.70    5.90
   2  10  16   94.36   15.25
   2 -10  16   83.98   15.21
   2  10  17   10.73    6.46
  -2 -11  18   47.29   10.81
  -2  11  17   65.74   13.13
  -2 -11  17   52.96   11.81
  -2  11  16    2.55    3.09
  -2 -11  16   -1.39    4.12
  -2 -11  15   -2.15    3.73
  -2 -11  15   -4.55    4.97
  -2  11  15    6.84    5.81
   2  11 -14   -1.84    3.66
  -2 -11  14    7.02    5.11
  -2  11  14   -1.60    4.33
   2  11 -13   40.45    8.70
  -2  11  13   39.95    9.43
  -2 -11  13   51.68   10.97
  -2 -11  13   31.54    7.97
  -2  11  12   16.44    5.02
   2  11 -12   17.03    5.72
  -2 -11  12   10.26    5.38
  -2  11  12   13.96    6.50
  -2 -11  12   17.78    6.14
   2  11 -11   20.90    6.02
  -2 -11  11   50.86   10.14
  -2  11  11   36.30    7.59
  -2  11  11   40.29    9.26
  -2 -11  11   33.00    9.15
  -2  11  10   83.25   10.99
  -2 -11  10   94.39   14.59
   2  11 -10   67.84   10.56
  -2 -11  10   97.45   12.95
  -2  11  10  107.70   14.21
  -2 -11   9  105.81   15.31
   2  11  -9   99.78   12.85
  -2  11   9  117.04   14.53
  -2  11   9   93.13   11.88
  -2 -11   9  108.45   13.25
  -2  11   8   45.52    9.33
  -2  11   8   40.42    7.87
  -2 -11   8   42.92    8.43
  -2 -11   8   38.55    9.97
   2  11  -8   37.04    7.94
  -2 -11   7  155.67   18.73
   2  11  -7  125.54   14.28
  -2 -11   7  124.34   14.25
  -2  11   7  132.65   14.78
  -2  11   7  125.72   14.02
  -2 -11   6   39.62    9.49
   2  11  -6   52.46    9.55
   2 -11  -6   29.42    8.03
  -2 -11   6   34.71    8.03
  -2  11   6   27.07    6.77
  -2  11   6   47.15    8.74
  -2 -11   5   37.38   10.54
   2 -11  -5   24.52    8.36
  -2  11   5   26.50    6.13
   2  11  -5   15.20    5.46
  -2 -11   5   17.45    5.43
  -2  11   5   25.71    6.28
  -2 -11   4   61.56    9.78
   2 -11  -4   72.88   12.40
   2  11  -4   74.07   10.65
  -2  11   4   75.56   10.89
  -2  11   4   72.29   10.34
  -2 -11   3   25.02    6.62
   2  11  -3   31.74    6.93
  -2  11   3   34.57    7.48
   2 -11  -3   22.13    7.45
  -2  11   3   22.11    5.73
  -2  11   2   11.79    5.44
   2 -11  -2   16.41    6.15
  -2 -11   2   19.53    6.07
   2  11  -2   13.66    5.02
   2 -11  -1   14.42    5.88
   2  11  -1    2.36    3.30
  -2 -11   1    3.40    3.67
  -2  11   1    3.64    3.53
  -2 -11   0   70.00   10.46
   2  11   0   72.72   10.72
   2 -11   0   91.36   13.76
  -2  11   0   79.55   11.33
   2 -11   1   41.38    9.38
  -2  11  -1   28.39    7.48
  -2 -11  -1   45.56    8.80
   2  11   1   47.39    8.10
   2 -11   2   37.86    9.02
  -2  11  -2   32.00    6.64
  -2 -11  -2   28.22    7.41
   2  11   2   25.08    6.63
  -2 -11  -3   66.16   11.17
   2 -11   3   61.60   11.49
  -2  11  -3   78.94   11.29
   2  11   3  104.72   12.65
  -2  11  -4   29.50    6.99
  -2 -11  -4   29.32    7.48
   2 -11   4   16.53    6.43
   2  11   4   30.19    7.04
   2 -11   5  338.04   24.36
   2 -11   5  373.66   26.83
  -2  11  -5  323.41   22.92
   2  11   5  363.09   23.05
   2 -11   6   84.28   11.98
   2  11   6   64.85    9.91
  -2  11  -6   90.04   12.55
   2 -11   6   64.09   11.38
   2 -11   7   67.39   10.44
   2  11   7   41.14    7.79
  -2  11  -7   76.05   11.61
   2 -11   7   51.17   10.64
   2  11   7   53.59    9.67
  -2  11  -8   29.84    7.28
   2 -11   8   28.00    7.82
   2  11   8   33.83    7.43
   2  11   8   37.20    8.90
   2 -11   9   56.96   11.40
   2  11   9   52.21    8.95
  -2  11  -9   41.94    9.19
   2  11   9   34.84    7.88
   2  11  10   -0.62    2.04
   2  11  10    0.34    3.31
  -2  11 -10    6.85    4.89
   2 -11  11   17.08    7.54
  -2  11 -11   20.81    6.35
   2  11  11   22.71    7.86
  -2  11 -12   -0.24    3.39
   2 -11  12   -3.10    4.77
   2  11  12   -3.95    4.77
   2  11  13   13.86    7.58
  -2  11 -13    6.40    5.17
   2 -11  13    1.34    3.99
   2 -11  14    7.75    5.03
   2  11  14    3.23    4.37
   2  11  15   71.10   13.41
   2 -11  15   83.76   15.36
  -2 -12  16    4.41    4.91
  -2 -12  15   86.94   14.42
  -2  12  15   80.38   14.52
   2  12 -14   20.16    6.85
  -2 -12  14   22.16    8.03
  -2 -12  14   23.14    8.25
  -2  12  14   30.18    9.36
  -2  12  13   56.87   11.71
  -2 -12  13   49.36   10.67
  -2 -12  13   49.58   11.21
   2  12 -13   47.27    9.46
  -2  12  12    0.45    2.45
   2  12 -12    3.49    2.45
  -2 -12  12    3.15    4.46
  -2  12  12   -1.21    3.82
  -2 -12  12   -0.26    3.42
  -2  12  11  156.62   18.34
  -2 -12  11  160.34   19.91
  -2 -12  11  131.46   16.32
  -2  12  11  165.88   16.19
   2  12 -11  174.91   18.22
  -2 -12  10   14.31    5.22
  -2  12  10   14.35    5.55
  -2 -12  10    4.19    4.63
  -2  12  10   17.29    6.00
   2  12 -10   12.58    4.95
  -2 -12   9   11.94    7.37
  -2  12   9    7.12    3.77
  -2 -12   9   16.78    6.14
  -2  12   9    6.46    4.59
   2  12  -9   15.17    5.81
  -2  12   8   65.14   10.54
  -2 -12   8   64.14   12.58
   2  12  -8   81.80   12.27
  -2 -12   8   72.66   11.36
  -2  12   8   71.25   11.37
   2  12  -7   12.14    5.04
  -2 -12   7    9.99    6.58
   2 -12  -7    3.33    2.98
  -2  12   7    2.31    3.33
  -2 -12   7   12.41    4.38
  -2 -12   6   53.47   11.21
  -2 -12   6   48.08    9.00
   2  12  -6   62.61   11.33
   2 -12  -6   39.89   11.15
  -2  12   6   49.75    9.51
  -2  12   6   64.02   10.64
  -2 -12   5  221.35   23.53
   2  12  -5  180.96   17.75
   2 -12  -5  191.67   22.23
  -2  12   5  204.81   18.25
  -2 -12   5  177.63   17.36
  -2  12   5  239.23   19.91
  -2 -12   4    7.95    4.38
   2 -12  -4   23.19    8.83
  -2  12   4   18.10    5.69
  -2  12   4   25.87    6.61
   2  12  -4   15.93    6.00
   2  12  -3  333.96   23.81
  -2 -12   3  298.32   22.77
  -2  12   3  350.02   24.52
  -2  12   2    1.29    3.19
  -2 -12   2    0.04    2.41
   2 -12  -2    2.68    3.38
   2  12  -2   -4.09    3.95
   2  12  -1  219.42   19.28
   2 -12  -1  253.55   24.03
  -2 -12   1  213.39   19.67
  -2  12   1  197.68   18.18
  -2  12   0   19.66    6.20
   2 -12   0   11.42    6.16
  -2 -12   0   10.15    5.12
   2  12   0   18.17    6.25
  -2 -12  -1  180.89   18.66
   2 -12   1  227.99   22.54
   2  12   1  219.32   19.23
  -2  12  -1  163.68   17.36
   2 -12   2    9.48    5.94
  -2  12  -2    3.31    3.07
  -2 -12  -2    4.22    5.07
   2  12   2    9.50    4.84
   2  12   3   22.16    6.99
   2 -12   3   23.57    7.11
  -2 -12  -3   39.37    9.37
  -2  12  -3   23.43    7.17
   2 -12   4  208.86   21.22
   2  12   4  150.80   15.78
  -2  12  -4  174.61   17.84
  -2 -12  -4  151.46   18.34
   2 -12   5    0.33    2.22
   2  12   5    6.19    4.77
   2 -12   5   -4.93    3.78
  -2  12  -5    2.32    4.26
  -2 -12  -5   -0.84    4.63
  -2  12  -6   19.85    6.92
  -2 -12  -6   19.47    6.90
   2 -12   6   26.06    8.27
   2 -12   6   21.54    6.82
   2  12   6   20.89    6.25
   2  12   7   53.25    9.52
   2 -12   7   65.83   12.41
  -2  12  -7   66.89   11.57
   2  12   8    1.50    2.37
  -2  12  -8   -3.84    3.74
   2 -12   8   -0.35    2.74
   2  12   9  259.39   23.46
   2  12   9  223.87   19.20
   2 -12   9  224.62   23.17
  -2  12  -9  239.81   21.75
   2 -12  10    0.18    3.48
   2  12  10    0.53    2.08
   2  12  10    8.49    5.48
  -2  12 -10    0.56    3.47
   2 -12  11   20.00    7.01
   2  12  11   20.25    7.08
  -2  12 -11   20.14    6.50
   2 -12  12   18.52    7.68
   2  12  12   19.42    7.75
  -2  12 -12   26.43    8.37
  -2  12 -13   73.56   12.10
   2 -12  13   68.89   14.12
   2  12  13   60.75   11.96
   2  12  14    6.70    6.07
   2 -12  14   11.40    6.45
  -2 -13  15   17.35    8.30
   2  13 -14   22.47    7.48
  -2 -13  14   23.09    8.67
  -2  13  14   25.88    9.77
  -2 -13  13    8.41    5.85
  -2  13  13   18.93    7.05
  -2 -13  13    7.45    4.49
   2  13 -13    8.24    6.04
   2  13 -12    9.64    4.61
  -2 -13  12   23.69    9.12
  -2  13  12   11.28    5.53
  -2 -13  12   16.81    7.08
  -2 -13  11   44.80   10.55
  -2 -13  11   17.55    6.71
  -2  13  11   34.04    8.18
  -2  13  11   24.30    7.99
   2  13 -11   44.72    9.45
   2  13 -10   54.01   10.84
  -2 -13  10   37.22    9.11
  -2  13  10   36.42    8.22
  -2 -13  10   34.97    9.59
  -2  13  10   35.14    9.11
  -2  13   9   62.40   12.20
   2 -13  -9   69.82   14.24
  -2  13   9   55.77   10.13
  -2 -13   9   78.77   14.52
  -2 -13   9   48.09    9.88
   2  13  -9   57.53   10.59
   2 -13  -8  202.58   25.07
  -2  13   8  221.80   20.04
   2  13  -8  264.13   22.92
  -2 -13   8  176.91   18.57
  -2 -13   8  246.28   25.36
  -2  13   8  243.42   22.22
  -2 -13   7   -1.00    4.29
   2 -13  -7    8.01    7.78
  -2  13   7    7.44    4.77
  -2  13   7    2.75    3.03
  -2 -13   7   18.03    6.17
   2  13  -7   21.72    7.31
  -2 -13   6    1.10    3.74
   2 -13  -6    2.72    4.59
  -2  13   6   -0.45    3.31
  -2 -13   6    8.88    4.62
  -2  13   6    5.41    5.01
   2  13  -6   14.91    6.83
  -2  13   5  288.78   22.71
   2 -13  -5  198.10   23.55
   2  13  -5  278.38   22.96
  -2 -13   5  247.41   26.88
  -2 -13   5  240.18   20.87
  -2  13   5  245.23   21.53
   2 -13  -4   60.05   12.72
  -2  13   4   41.10    9.42
   2  13  -4   31.10    7.54
  -2 -13   4   43.64    8.95
  -2 -13   3   21.70    7.11
   2 -13  -3   12.68    6.66
  -2  13   3   -1.69    2.82
   2  13  -3   21.08    7.67
  -2 -13   2    8.95    4.58
   2  13  -2    4.22    2.94
  -2  13   2    1.57    3.09
   2 -13  -2    7.03    5.50
  -2 -13   1    1.48    3.11
   2 -13  -1   -0.38    3.68
   2  13  -1   -3.48    4.42
  -2  13   1   -2.27    3.89
   2  13   0    3.10    4.30
  -2  13   0   -1.59    3.46
  -2 -13   0   -0.51    2.39
   2 -13   0    1.24    2.97
   2 -13   1  162.98   19.68
  -2 -13  -1  164.76   18.62
   2  13   1  137.89   16.03
  -2  13  -1  131.75   16.24
  -2 -13  -2   95.89   14.37
  -2  13  -2  138.02   16.66
   2 -13   2   95.41   14.91
   2  13   2  123.95   15.03
  -2  13  -3   11.28    6.43
   2  13   3   21.42    7.23
   2 -13   3    4.04    4.07
  -2 -13  -3   14.04    6.76
   2 -13   4  104.74   16.37
   2  13   4  118.59   15.16
  -2 -13  -4  111.85   16.36
  -2  13  -4  146.65   17.42
   2 -13   5   97.00   14.22
  -2 -13  -5   95.24   15.63
   2  13   5   93.28   13.37
   2 -13   5   72.50   13.34
  -2  13  -5   73.92   12.85
  -2  13  -6   42.84    9.52
   2  13   6   63.12   11.17
  -2 -13  -6   66.88   12.84
   2 -13   6   66.97   13.25
   2 -13   7  102.05   16.08
   2  13   7  109.05   14.35
  -2 -13  -7   97.66   16.05
  -2  13  -7  108.35   14.99
  -2  13  -8   68.58   12.11
   2  13   8   67.67   10.95
   2 -13   8   64.56   12.53
   2  13   9   20.97    6.56
  -2  13  -9   10.28    5.68
   2 -13   9   16.51    6.81
   2  13  10   45.83    9.09
  -2  13 -10   52.29   10.45
   2 -13  10   77.30   14.88
   2 -13  11    7.04    4.71
  -2  13 -11    1.40    2.99
  -2  13 -12   22.80    7.31
   2 -13  12   21.52    8.33
   2  13  12   27.54    8.74
  -2 -14  14   84.54   14.85
   2  14 -13   -0.22    3.34
  -2 -14  13    8.34    5.50
  -2 -14  12   36.10   10.81
   2  14 -12   43.82   10.90
  -2 -14  12   38.33    9.81
  -2  14  12   35.00   10.61
  -2 -14  11    9.72    5.63
  -2  14  11   11.46    4.89
   2  14 -11   10.29    6.10
   2 -14 -11   14.32    7.94
  -2 -14  11   13.81    6.23
  -2  14  11   18.54    7.21
  -2  14  10    5.66    4.69
  -2  14  10    9.37    6.20
   2  14 -10   -1.31    3.98
  -2 -14  10    2.54    5.06
   2 -14 -10    1.35    4.75
  -2 -14  10   -0.09    2.86
  -2  14   9   12.58    6.53
  -2 -14   9   -1.23    4.32
  -2  14   9    6.15    4.25
   2 -14  -9    5.62    6.55
   2  14  -9   16.64    7.17
  -2 -14   9    1.56    2.90
  -2 -14   8    5.20    5.42
  -2 -14   8    1.77    3.11
  -2  14   8   -2.93    4.70
   2 -14  -8    1.12    3.69
   2  14  -8    1.77    3.01
  -2  14   8    5.07    4.47
  -2 -14   7   11.86    6.12
  -2 -14   7   19.31    6.68
  -2  14   7   28.96    8.48
   2  14  -7   11.20    5.82
   2 -14  -7   22.62    9.00
  -2  14   7   23.27    7.15
  -2 -14   6  147.57   21.42
   2 -14  -6  148.03   21.53
   2  14  -6  110.14   15.31
  -2  14   6  127.30   16.19
  -2 -14   6  118.95   15.58
  -2  14   6  144.41   17.02
  -2 -14   5    4.88    3.74
   2  14  -5    6.76    4.71
  -2  14   5    0.58    4.41
   2 -14  -5   14.09    8.38
  -2 -14   5    3.01    2.35
   2 -14  -4   75.22   15.68
  -2  14   4   90.81   13.64
   2  14  -4   83.03   13.99
  -2 -14   4   75.04   12.54
  -2 -14   4   51.66   13.94
   2  14  -3    9.03    5.12
   2 -14  -3    5.27    4.91
  -2  14   3    7.01    4.30
  -2 -14   3    0.13    4.00
   2 -14  -2  101.74   16.52
  -2  14   2   68.31   12.27
   2  14  -2  101.21   14.88
  -2 -14   2   91.38   14.10
  -2 -14   1   -0.03    3.22
   2 -14  -1   -3.87    4.77
   2  14  -1    0.51    2.90
  -2  14   1    3.90    2.59
  -2 -14   0  149.06   18.22
   2  14   0  101.42   14.97
   2 -14   0  109.17   16.78
  -2  14   0  130.54   17.50
  -2  14  -1   11.55    6.87
   2 -14   1   13.82    6.89
  -2 -14  -1    7.73    3.79
   2  14   1    6.45    4.29
   2  14   2   22.01    7.53
  -2  14  -2   25.44    8.15
  -2 -14  -2   14.74    6.45
   2 -14   2    9.54    5.51
   2  14   3    5.56    4.14
  -2  14  -3    2.35    4.02
  -2 -14  -3    2.05    2.69
   2 -14   3    6.94    5.08
   2 -14   4   11.50    5.71
  -2  14  -4   19.80    6.65
   2  14   4   20.36    6.88
  -2 -14  -4   13.06    6.44
   2 -14   4   36.13   10.03
   2 -14   5   13.99    6.42
  -2  14  -5   16.18    6.73
  -2 -14  -5   17.94    8.20
   2  14   5   14.87    6.40
   2 -14   6    2.45    4.43
   2  14   6    5.72    4.25
  -2  14  -6    6.61    5.20
  -2 -14  -6    9.08    5.52
   2 -14   7    2.72    3.11
   2  14   7    0.20    2.98
  -2  14  -7    1.04    4.42
  -2 -14  -7    3.32    5.23
   2  14   8   37.53    8.59
  -2  14  -8   52.88   11.40
  -2 -14  -8   32.49    9.94
   2 -14   8   49.24   11.45
  -2  14  -9    1.19    4.92
   2  14   9   -0.93    2.99
  -2 -14  -9   -2.49    4.44
   2 -14   9    6.65    6.03
  -2  14 -10   75.72   13.65
   2 -14  10   92.06   16.19
  -2  14 -11    2.48    4.22
  -2  14 -12  129.12   17.52
  -2 -15  12   19.74    8.58
   2  15 -11    6.35    4.99
  -2 -15  11    2.60    3.35
   2  15 -10   77.06   13.53
  -2 -15  10   68.95   15.00
  -2  15  10   80.59   13.56
  -2 -15  10   49.44   10.94
   2 -15 -10   63.90   14.69
   2 -15  -9    9.19    7.76
  -2 -15   9    5.40    4.62
  -2  15   9    2.79    4.28
  -2 -15   9   13.88    6.77
   2  15  -9    9.80    5.65
  -2  15   9    7.50    5.41
  -2 -15   8   82.98   16.95
  -2 -15   8   98.23   15.17
   2  15  -8   66.21   12.98
  -2  15   8   57.45   11.63
   2 -15  -8   92.99   18.56
  -2  15   8   85.54   14.66
   2  15  -7   56.66   12.03
  -2 -15   7   57.94   14.39
   2 -15  -7   57.33   14.19
  -2  15   7   42.02   10.44
  -2 -15   7   34.10    9.51
   2  15  -6   42.28   10.13
  -2 -15   6   69.74   16.05
   2 -15  -6   53.58   13.82
  -2 -15   6   36.76    9.47
  -2 -15   5   66.04   15.51
  -2 -15   5   40.65   10.13
  -2  15   5   25.69    7.57
   2  15  -5   40.95   10.47
   2 -15  -5   36.63   11.05
   2 -15  -4    8.36    6.92
  -2  15   4    9.12    5.05
  -2 -15   4    8.23    5.98
  -2 -15   4    8.01    7.70
   2  15  -4   18.02    7.43
  -2 -15   3    3.11    4.56
   2  15  -3   -4.67    4.80
  -2  15   3    0.99    3.37
   2 -15  -3   -5.70    5.17
   2  15  -2    4.48    3.27
  -2  15   2    7.36    5.66
   2 -15  -2    6.25    5.33
  -2 -15   2   -2.18    4.01
  -2 -15   1    4.46    4.58
  -2  15   1   -4.78    4.44
   2 -15  -1    3.55    4.06
  -2  15   0   13.52    6.32
   2  15   0   14.95    6.77
  -2 -15   0   14.78    7.17
   2 -15   0    8.99    6.60
   2  15   1    2.34    2.63
  -2 -15  -1    4.42    3.91
  -2  15  -1   19.46    6.31
   2 -15   1   14.22    7.68
   2  15   2   90.93   14.53
  -2  15  -2   81.51   13.89
  -2 -15  -2   90.73   14.82
   2 -15   2   77.46   14.94
   2 -15   3   47.46   11.61
   2  15   3   57.25   11.78
  -2  15  -3   36.39    9.21
  -2 -15  -3   31.59   10.43
  -2  15  -4   88.46   14.79
   2  15   4   65.07   11.83
  -2 -15  -4   60.88   13.52
   2 -15   4   57.29   13.19
   2  15   5   37.65    9.07
  -2  15  -5   34.13    9.75
   2 -15   5   30.73   10.06
  -2 -15  -5   14.87    7.25
  -2  15  -6   49.15   10.84
  -2 -15  -6   75.29   14.50
   2 -15   6   55.62   12.79
   2  15   6   55.04   11.08
   2  15   7    1.77    4.19
  -2 -15  -7    2.95    5.96
  -2  15  -7   14.65    6.77
   2 -15   7   -0.11    3.92
  -2  15  -8   32.94    9.78
   2  15   8   47.83   10.59
   2 -15   8   47.82   11.88
  -2 -15  -8   26.42   10.50
   2  15   9    9.76    5.78
  -2 -15  -9    3.67    6.63
  -2 -16   9   -1.09    4.62
  -2  16   9   -1.81    3.50
  -2 -16   8    0.89    4.91
  -2  16   8    6.52    5.36
  -2 -16   7    5.02    5.17
  -2 -16   7    2.72    7.08
  -2  16   7    0.18    4.39
  -2 -16   6   24.00    9.48
   2 -16  -6   39.55   12.28
  -2  16   6   53.45   11.54
  -2 -16   6   41.37    9.85
  -2  16   5   82.52   14.41
  -2 -16   5   95.64   19.00
  -2 -16   5   73.35   13.11
   2 -16  -5   70.67   15.49
  -2 -16   4    9.61    5.48
  -2 -16   4    9.40    8.60
  -2  16   4   10.80    5.41
   2  16  -4   10.93    6.13
   2 -16  -4    1.14    5.02
  -2 -16   3   65.41   16.73
  -2 -16   3   38.83   10.19
  -2  16   3   49.73   11.51
   2  16  -3   45.35   10.88
   2 -16  -3   31.63   10.77
  -2  16   2   16.20    8.22
  -2 -16   2    4.79    5.09
   2 -16  -2    4.11    4.62
   2  16  -2    2.47    4.08
   2  16  -1   50.29   11.79
  -2  16   1   65.14   13.60
  -2 -16   1   46.15   10.61
   2 -16  -1   53.98   13.78
   2  16   0   51.34   11.91
  -2  16   0   25.64    8.41
   2 -16   0   60.75   14.46
  -2 -16   0   32.97    9.53
  -2  16  -1   99.59   16.44
   2 -16   1  113.68   18.92
   2  16   1  114.40   16.64
  -2 -16  -1  115.71   17.58
   2  16   2    6.79    4.36
  -2  16  -2    2.53    4.54
  -2 -16  -2   -3.75    5.87
   2 -16   2   -2.42    5.86
   2  16   3   35.96   10.27
   2 -16   3   37.16   10.77
   2  16   4   11.29    6.52
   2 -16   4   -2.29    5.33
   2  16   5   -0.96    3.80
   2  16   6   32.89   10.18
  -3   0  24  155.42   19.52
  -3   0  23   -3.22    4.51
  -3   0  22  172.59   19.19
  -3   0  21    2.18    4.36
  -3   0  20   16.50    5.80
  -3   0  19    4.99    3.68
  -3   0  18   51.94    9.54
  -3   0  18   49.45    9.06
  -3   0  17    2.90    2.95
  -3   0  17   -0.06    3.20
  -3   0  16   11.76    3.90
  -3   0  16   13.84    4.90
  -3   0  15    6.83    4.29
  -3   0  15    4.15    3.05
  -3   0  14  367.37   21.78
  -3   0  14  308.41   19.35
  -3   0  13    2.28    1.01
  -3   0  13    2.48    2.14
  -3   0  13   -1.06    2.12
  -3   0  12  208.31    7.24
  -3   0  12  191.49   13.79
  -3   0  12  210.52   15.07
  -3   0  12  199.39    7.96
  -3   0  11   -1.40    1.12
  -3   0  11    1.79    2.56
  -3   0  11    2.61    2.10
  -3   0  11    3.99    1.24
  -3   0  10  406.62   19.51
  -3   0  10  384.89   12.54
  -3   0  10  385.18   11.29
  -3   0  10  377.23   17.24
  -3   0   9    0.85    1.55
  -3   0   9   -0.08    0.99
  -3   0   9   -0.17    0.77
  -3   0   9    1.09    1.88
  -3   0   8   34.58    5.04
  -3   0   8   36.07    3.56
  -3   0   8   37.70    4.12
  -3   0   8   26.82    3.98
  -3   0   7   33.92    5.29
  -3   0   7   35.36    6.84
  -3   0   7   42.73    7.06
  -3   0   7   19.83    2.96
  -3   0   6  133.88    9.28
  -3   0   6  128.85    8.00
  -3   0   6  140.90    7.21
   3   0  -5    0.96    1.35
  -3   0   5    0.31    1.10
  -3   0   5    0.69    1.34
  -3   0   5    0.14    0.85
  -3   0   4   73.39    6.20
  -3   0   4   83.12    5.63
  -3   0   4   84.33    6.42
  -3   0   3   -1.19    1.35
  -3   0   3    1.30    1.27
  -3   0   3    0.20    0.96
   3   0  -3   -0.21    1.14
  -3   0   2   26.14    3.15
   3   0  -2   26.51    3.78
  -3   0   2   28.80    3.96
  -3   0   2   35.44    3.80
   3   0  -1    0.49    0.92
  -3   0   1    0.28    0.87
  -3   0   1   -0.32    0.56
  -3   0   1    1.09    0.98
   3   0  -1    0.15    0.56
  -3   0   0   23.71    3.46
  -3   0   0   30.98    3.27
  -3   0   0   27.02    2.84
   3   0   0   29.40    2.57
  -3   0  -1   -0.78    1.01
  -3   0  -1   -0.92    0.59
   3   0   1    0.75    0.63
  -3   0  -1   -0.23    0.49
  -3   0  -2  135.17    8.59
  -3   0  -2  131.91    5.14
  -3   0  -2  147.20    7.45
   3   0   2  125.05    6.55
  -3   0  -3    2.28    1.86
  -3   0  -3    0.51    1.23
  -3   0  -3    0.29    0.66
   3   0   3    1.42    1.23
  -3   0  -4 1950.59   33.55
   3   0   4 2001.82   31.73
  -3   0  -5    0.91    1.12
   3   0   5    1.14    1.31
  -3   0  -5    0.28    0.65
   3   0   5    1.47    0.83
   3   0   6    7.06    2.25
  -3   0  -6    8.98    3.31
   3   0   6    4.41    1.38
  -3   0  -6    2.88    1.50
  -3   0  -7   14.16    3.60
  -3   0  -7    7.71    2.70
   3   0   7   11.50    2.89
   3   0   7   16.14    4.13
  -3   0  -8  145.54    9.40
   3   0   8  152.06    8.28
   3   0   8  139.13   10.70
  -3   0  -9    4.80    2.53
   3   0   9    4.42    1.98
   3   0   9   -1.67    1.40
   3   0  10    9.80    3.39
  -3   0 -10   12.52    2.68
   3   0  10   18.07    3.31
  -3   0 -11    8.00    2.50
   3   0  11    9.43    3.30
   3   0  11   11.69    4.54
   3   0  12   47.00    7.64
   3   0  12   42.37    5.48
   3   0  13    0.12    1.43
   3   0  13    0.74    2.50
   3   0  14   92.79    9.04
   3   0  14   71.46   10.40
   3   0  15    3.12    3.66
   3   0  15   -0.81    1.46
   3   0  16  207.03   19.02
   3   0  17    3.52    2.83
   3   0  18    6.45    4.94
   3   0  19    4.76    4.70
   3   0  20   23.89    8.58
  -3  -1  24    3.01    3.52
  -3   1  24   -3.43    4.56
  -3   1  23    0.06    3.24
  -3  -1  23   -1.05    4.05
  -3   1  22   15.07    6.62
  -3  -1  22   13.56    6.31
  -3  -1  21   -1.87    3.86
  -3  -1  21    3.31    4.03
  -3   1  20   67.38   11.74
  -3  -1  20   46.23    9.85
  -3  -1  20   58.36   11.25
  -3   1  19  142.39   16.01
  -3  -1  19  141.51   16.29
  -3  -1  19  142.45   16.24
  -3   1  18   35.98    8.19
  -3  -1  18   30.33    7.79
  -3  -1  18   18.81    6.41
  -3  -1  17    5.78    2.96
  -3   1  17   14.66    5.47
  -3  -1  16  124.65   13.57
  -3   1  16  126.14   13.84
  -3  -1  16  114.52   12.88
  -3  -1  15  150.61   14.63
  -3   1  15  107.30   12.15
  -3  -1  15  122.51   12.72
  -3  -1  14   24.74    6.15
  -3   1  14   32.03    6.60
  -3  -1  14   24.77    5.65
  -3  -1  14   22.74    2.28
  -3  -1  13   84.68    9.61
  -3  -1  13   72.67    9.17
  -3   1  13   84.23    3.65
  -3   1  13   79.36    3.33
  -3  -1  13   83.73    4.98
  -3  -1  13   79.54    5.28
  -3  -1  12    7.04    3.80
  -3  -1  12    5.22    1.30
  -3   1  12   14.03    4.51
  -3  -1  12    7.39    1.87
  -3   1  12   10.35    1.75
  -3   1  12    7.15    1.68
  -3  -1  12    6.18    2.52
  -3  -1  11   22.08    4.50
  -3  -1  11   23.23    3.33
  -3   1  11   24.85    3.20
  -3  -1  11   18.08    4.35
  -3   1  11   23.56    2.71
  -3   1  11   31.50    5.79
  -3  -1  11   25.76    3.07
  -3   1  10   65.27    5.12
  -3   1  10   60.01    4.43
  -3  -1  10   62.48    4.89
  -3   1  10   50.05    6.91
  -3  -1  10   55.65    7.50
  -3  -1  10   61.41    6.90
  -3  -1   9  212.56   13.78
  -3   1   9  236.27   14.17
   3   1  -9  228.33    9.24
  -3  -1   9  211.47   11.72
  -3  -1   9  208.92    9.08
  -3   1   9  236.06    9.03
  -3   1   9  230.21    9.83
  -3   1   8  264.23   10.90
  -3  -1   8  300.36   15.76
  -3   1   8  319.95   15.57
  -3  -1   8  272.28   10.32
  -3   1   8  281.46   10.11
   3   1  -8  297.10   10.67
  -3  -1   8  291.43   12.76
  -3   1   7 1284.45   22.06
  -3  -1   7 1338.84   32.10
  -3   1   7 1353.51   30.87
  -3  -1   7 1308.43   22.70
  -3  -1   7 1275.77   24.84
  -3   1   6  233.29   10.59
   3   1  -6  238.91    9.84
  -3  -1   6  238.85   13.03
  -3   1   6  229.63   11.94
  -3   1   6  235.98    9.27
  -3  -1   6  244.82    9.99
   3   1  -6  239.42    9.76
  -3  -1   6  233.30    9.45
  -3  -1   5  582.29   19.69
  -3  -1   5  594.52   13.66
   3   1  -5  607.96   14.13
  -3   1   5  604.51   18.20
   3   1  -5  604.80   15.78
  -3   1   5  621.84   17.66
  -3   1   4   39.98    4.50
  -3  -1   4   43.69    5.27
   3   1  -4   39.19    4.06
  -3  -1   4   39.80    3.09
   3   1  -4   39.35    3.12
   3  -1  -4   42.71    4.74
  -3   1   4   40.33    4.38
  -3  -1   3  574.36   18.23
  -3   1   3  550.28   16.77
   3  -1  -3  530.10   15.48
  -3   1   3  524.83   14.60
   3   1  -3  498.17    8.71
   3   1  -3  503.03   14.47
   3  -1  -3  586.81   17.80
   3   1  -2    8.53    2.26
  -3  -1   2    7.14    2.35
   3  -1  -2    8.08    1.85
  -3   1   2   10.98    2.03
   3   1  -2    7.12    1.88
  -3   1   2   11.02    2.84
   3  -1  -1    8.50    1.64
   3   1  -1    8.40    1.97
  -3  -1   1    2.76    0.94
  -3   1   1   10.49    2.70
  -3   1   1    7.26    1.51
   3  -1  -1    6.12    1.53
  -3   1   0  135.38    8.64
  -3  -1   0  153.63    8.87
   3  -1   0  138.30    5.89
   3   1   0  168.97    4.23
  -3   1   0  151.00    5.88
  -3   1   0  150.54    8.19
   3   1   0  169.05    8.73
  -3  -1   0  148.92    4.61
   3  -1   0  131.11    7.18
   3   1   1   63.28    5.21
  -3   1  -1   65.65    3.13
   3  -1   1   62.39    4.95
  -3  -1  -1   61.86    3.66
  -3   1  -1   64.27    6.13
   3   1   1   65.84    3.48
  -3   1  -1   62.98    5.57
   3  -1   2  902.95   19.83
  -3  -1  -2  936.43   17.34
   3   1   2  976.14   20.51
  -3   1  -2  966.46   21.93
  -3  -1  -2 1061.84   18.18
  -3   1  -2  975.75   23.73
  -3  -1  -3    1.76    1.18
  -3  -1  -3    5.06    2.31
  -3   1  -3    4.18    2.47
   3  -1   3    5.21    2.13
   3   1   3    5.51    1.77
  -3   1  -4  171.27    4.87
   3   1   4  187.64    9.36
  -3  -1  -4  148.05    7.38
  -3  -1  -4  157.92   10.16
   3  -1   4  166.53    9.81
  -3   1  -4  160.50   10.24
   3   1   4  179.92    8.26
  -3   1  -5  318.18    7.78
   3  -1   5  298.71   13.79
  -3  -1  -5  297.50   11.12
   3  -1   5  294.90    7.09
   3   1   5  312.40   11.08
  -3   1  -5  278.74   13.09
   3   1   5  281.37   12.12
  -3  -1  -5  312.55   13.99
   3   1   6  153.86    8.17
  -3   1  -6  164.35    9.97
  -3   1  -6  148.04    6.37
   3   1   6  129.47    9.09
   3  -1   6  151.68   10.43
   3  -1   6  147.15    5.86
  -3  -1  -6  162.35    9.97
   3   1   7   90.08    6.59
   3  -1   7   72.77    7.68
   3  -1   7   87.33    5.07
  -3   1  -7   73.60    5.17
  -3   1  -7   74.05    6.66
   3   1   7   79.45    7.58
  -3  -1  -7   77.65    6.70
   3   1   8  112.33    7.81
  -3   1  -8  113.02    8.26
  -3   1  -8  106.68    6.86
   3  -1   8  123.58    6.74
   3  -1   8   90.76    8.82
   3   1   8  104.62    9.27
  -3  -1  -8  113.25    8.32
   3   1   9    1.99    2.32
  -3  -1  -9    4.74    1.98
  -3   1  -9   -0.60    1.28
   3   1   9    0.95    1.39
   3  -1   9    2.11    1.46
   3  -1   9    1.33    1.10
  -3   1 -10  147.02    9.00
   3  -1  10  142.66   12.30
  -3  -1 -10  148.44    9.23
   3  -1  10  139.93    8.48
   3   1  10  143.55    9.88
   3   1  10  151.11   12.33
   3   1  11    5.09    2.56
  -3  -1 -11    2.59    1.42
   3   1  11    3.26    1.67
   3  -1  11    4.08    1.74
  -3   1 -11   -0.16    1.46
   3  -1  11    6.45    3.57
   3   1  12  302.05   15.90
  -3   1 -12  314.85   12.79
   3  -1  12  327.96   14.56
   3   1  12  278.87   18.40
   3  -1  12  303.92   19.62
   3  -1  13   25.53    4.49
   3   1  13   17.13    5.04
   3  -1  13   25.80    6.55
   3   1  13   23.44    5.04
   3   1  14  102.98   10.25
   3  -1  14  101.81    9.05
   3   1  14   99.17   12.03
   3  -1  14  131.23   13.96
   3  -1  15   12.10    4.85
   3   1  15   21.79    6.47
   3   1  15   22.03    5.07
   3  -1  16    0.23    2.91
   3   1  16    5.49    2.07
   3   1  17   50.18   10.30
   3  -1  17   41.13    9.30
   3  -1  18   10.58    4.44
   3   1  18   10.88    6.49
   3   1  19   -0.31    2.80
   3  -1  19   -4.93    4.28
   3  -1  20   10.74    6.77
   3   1  20    7.72    4.49
  -3  -2  24   -1.30    3.61
  -3  -2  23   95.62   15.69
  -3   2  23   70.51   13.31
  -3  -2  23   75.23   13.45
  -3  -2  22    3.78    4.29
  -3   2  22    8.23    6.68
  -3  -2  22    7.37    5.34
  -3   2  21   42.49   10.07
  -3  -2  21   35.40    9.72
  -3  -2  21   35.75    9.31
  -3   2  20    4.67    3.39
  -3  -2  20    6.97    3.79
  -3  -2  19   51.68   10.06
  -3   2  19   58.32   10.78
  -3  -2  19   43.02    8.63
  -3  -2  18   40.10    8.49
  -3   2  18   28.98    7.76
  -3  -2  18   35.93    7.93
  -3  -2  17    0.14    2.33
  -3   2  17   -1.45    2.58
  -3  -2  17   -0.28    1.72
  -3  -2  16  180.36   16.05
  -3  -2  16  214.84   18.04
  -3   2  16  182.58   16.51
  -3  -2  15  119.00   12.84
  -3  -2  15  109.28   12.03
  -3  -2  14  138.09    7.77
  -3   2  14  118.49   12.33
  -3  -2  14  113.52   11.48
  -3  -2  14  116.42   12.32
  -3  -2  13  451.38   23.78
  -3   2  13  421.34   22.69
  -3   2  13  488.28    9.90
  -3  -2  13  463.03   22.17
  -3  -2  12    4.10    2.85
  -3   2  12   -1.75    1.39
  -3   2  12    3.31    1.16
   3   2 -12    3.69    1.48
  -3   2  12    2.02    1.30
  -3   2  11  195.28    8.57
  -3  -2  11  175.96   13.74
  -3  -2  11  186.39   12.79
  -3   2  11  209.20   14.91
  -3   2  11  197.99    7.96
   3   2 -11  192.95    9.14
  -3  -2  10   72.22    8.88
  -3   2  10   69.79    5.39
   3   2 -10   65.04    5.46
  -3  -2  10   78.77    7.97
  -3   2  10   53.70    4.44
  -3   2  10   66.27    8.21
  -3  -2   9  618.31   24.48
  -3   2   9  639.65   16.61
  -3   2   9  602.66   22.99
   3   2  -9  641.85   17.10
  -3   2   9  631.21   15.22
  -3  -2   9  587.38   19.87
   3  -2  -8   11.84    3.06
  -3  -2   8   20.01    4.62
  -3   2   8   20.71    4.49
   3   2  -8   11.38    2.78
  -3   2   8   15.07    2.87
  -3  -2   8   20.55    3.73
   3  -2  -7  341.64   13.74
  -3  -2   7  342.95   17.28
   3   2  -7  345.11   12.63
  -3   2   7  349.03   15.77
  -3   2   7  343.68   13.24
  -3  -2   7  384.32   13.65
  -3  -2   6  893.05   26.80
   3   2  -6  907.08   20.55
  -3   2   6  929.31   24.11
  -3  -2   6  955.54   19.51
   3   2  -6  907.01   19.98
  -3   2   6  910.20   21.56
  -3   2   5  472.59   15.69
  -3  -2   5  478.13   19.12
   3   2  -5  485.50   12.70
  -3   2   5  483.21   16.35
   3   2  -5  458.19   14.52
  -3  -2   5  482.16   12.15
   3   2  -4   55.18    5.68
  -3   2   4   39.45    5.06
   3   2  -4   28.20    3.04
  -3  -2   4   44.34    3.53
  -3   2   4   33.65    4.38
  -3  -2   4   40.36    6.07
  -3   2   3   75.79    6.34
  -3  -2   3   76.07    7.22
   3   2  -3   66.87    3.30
   3   2  -3   71.15    5.80
  -3   2   3   78.74    5.70
  -3  -2   3   81.75    3.44
   3  -2  -3   73.98    5.72
  -3  -2   2  796.94   23.20
  -3   2   2  788.99   21.01
  -3   2   2  808.79   16.61
   3  -2  -2  766.51   16.53
   3   2  -2  737.48   18.62
  -3   2   1  123.88    8.63
   3  -2  -1  116.75    8.07
   3   2  -1  138.81    8.43
  -3   2   1  130.85    6.24
  -3  -2   1  123.75    9.94
   3  -2  -1  131.02    6.38
  -3   2   0  172.48   10.01
   3  -2   0  173.15    6.11
   3   2   0  165.96    8.82
  -3   2   0  168.71    5.64
   3  -2   0  159.74    9.31
   3  -2   1  775.68   20.33
  -3   2  -1  715.38    8.48
   3   2   1  755.10   18.88
  -3  -2  -1  681.83   11.14
  -3  -2  -1  727.78   17.06
  -3   2  -1  726.82   20.78
  -3   2  -2  157.45    9.78
  -3  -2  -2  167.98    8.46
   3   2   2  174.47    9.24
   3  -2   2  144.51    9.25
  -3  -2  -2  169.33    6.96
   3   2   2  159.12    6.55
   3  -2   3  446.47   16.75
   3   2   3  468.71   15.23
  -3  -2  -3  452.27   13.17
  -3   2  -3  477.72   17.29
   3   2   3  466.73   13.00
   3   2   4   36.09    4.55
  -3   2  -4   34.52    5.15
   3   2   4   36.54    4.26
   3   2   4   35.31    4.55
   3  -2   4   24.60    4.08
  -3   2  -5  378.67   15.67
   3   2   5  353.03   13.18
   3   2   5  356.14   13.42
   3   2   5  353.33   13.48
   3  -2   5  355.86   16.09
   3   2   6   61.83    5.60
   3  -2   6   61.49    3.10
   3   2   6   67.49    6.24
  -3   2  -6   50.53    3.75
  -3   2  -6   58.89    6.31
   3  -2   6   63.18    7.77
   3   2   6   58.48    6.31
  -3   2  -7  467.77   11.85
  -3  -2  -7  415.10   16.69
  -3   2  -7  437.37   16.77
   3  -2   7  411.84   19.10
   3  -2   7  470.76   10.00
   3   2   7  451.27   16.24
   3   2   7  480.13   18.06
   3   2   8   13.53    3.85
  -3   2  -8    4.88    1.83
   3  -2   8   12.51    2.11
  -3   2  -8    7.75    2.55
   3   2   8   14.30    3.54
   3  -2   8    5.20    3.39
  -3  -2  -8    7.19    2.37
  -3   2  -9  171.58    9.26
   3   2   9  165.60   12.19
   3   2   9  162.14   10.88
   3  -2   9  158.39    7.58
  -3   2  -9  161.65   10.21
   3  -2   9  178.58   13.71
  -3  -2  -9  167.06   10.31
   3   2  10   64.17    7.25
  -3   2 -10   77.19    7.17
   3   2  10   68.56    8.53
   3  -2  10   78.06    9.46
   3  -2  10   72.18    5.81
  -3  -2 -10   64.74    6.71
  -3  -2 -11   28.24    3.90
   3   2  11   39.47    6.09
  -3   2 -11   31.02    4.62
   3  -2  11   35.52    4.33
   3  -2  11   42.99    7.43
   3   2  11   41.56    6.98
   3   2  12    1.76    1.93
   3  -2  12    2.06    1.65
   3   2  12    5.19    2.42
  -3   2 -12    4.76    2.12
   3  -2  12   -0.17    2.43
   3  -2  13   59.04    6.25
   3   2  13   57.80    7.93
   3  -2  13   61.42    9.53
   3   2  13   47.79    8.19
   3  -2  14   -2.31    3.16
   3   2  14    0.09    2.42
   3   2  14   -1.04    2.13
   3   2  15  258.08   17.38
   3  -2  15  242.32   20.18
   3   2  15  259.67   20.63
   3   2  16    3.51    3.80
   3  -2  16    8.04    4.83
   3   2  16    7.89    4.63
   3  -2  17   50.36   10.11
   3   2  17   51.69   10.62
   3   2  18   13.14    5.96
   3  -2  18   13.04    6.91
   3  -2  19  237.87   23.51
   3  -2  20    1.11    4.24
  -3  -3  23   -0.52    4.93
  -3  -3  23    2.65    3.80
  -3   3  23   -2.11    3.88
  -3  -3  22    8.46    5.14
  -3   3  22    9.93    5.49
  -3  -3  22   -0.52    2.93
  -3  -3  21  102.74   15.11
  -3  -3  21  109.21   15.14
  -3  -3  20    6.51    4.99
  -3   3  20   14.39    5.43
  -3  -3  20   15.09    5.36
  -3   3  19   22.00    6.41
  -3  -3  19   34.19    8.89
  -3  -3  19   32.25    7.96
  -3  -3  18   84.55   12.24
  -3  -3  18  117.74   14.11
  -3   3  18   90.79   13.09
  -3   3  17  106.07   13.57
  -3  -3  17   75.45   10.99
  -3  -3  17   98.97   12.43
  -3  -3  16   34.20    8.04
  -3  -3  16   44.89    8.35
  -3   3  16   38.42    7.97
  -3   3  15  240.70   18.84
  -3  -3  15  227.13   18.01
  -3  -3  15  239.35   17.77
   3   3 -14   14.62    2.94
  -3  -3  14    9.77    4.60
  -3   3  14    8.36    3.49
  -3   3  13  505.77   24.83
  -3  -3  13  482.27   23.06
   3   3 -13  518.75   16.05
  -3  -3  13  486.70   25.12
  -3   3  13  510.66   12.44
  -3   3  12  405.91   21.53
   3   3 -12  411.81   14.75
  -3   3  12  413.82   12.67
  -3  -3  12  395.62   22.27
  -3   3  12  396.11   11.83
  -3  -3  12  410.44   20.24
  -3  -3  11   11.39    3.34
   3   3 -11   10.88    2.63
  -3  -3  11   11.80    3.92
  -3   3  11   15.14    4.59
  -3   3  11    8.35    2.38
   3   3 -10   54.95    5.60
  -3   3  10   42.40    6.88
  -3  -3  10   30.70    6.15
  -3   3  10   41.17    4.58
  -3  -3  10   51.22    6.82
   3   3  -9   30.41    4.11
  -3   3   9   27.55    3.59
  -3  -3   9   30.09    5.80
  -3   3   9   29.85    5.19
  -3  -3   9   28.62    4.81
   3   3  -8   34.79    4.40
  -3  -3   8   29.24    5.36
  -3   3   8   33.02    4.30
  -3   3   8   32.25    5.10
  -3  -3   8   31.98    4.43
  -3  -3   7  102.09    9.82
  -3   3   7   91.70    7.12
  -3   3   7  115.17    9.35
   3   3  -7   97.83    7.26
  -3  -3   7  100.95    7.23
  -3   3   6  109.28    7.74
   3   3  -6  104.47    7.53
  -3   3   6  108.29    8.45
  -3  -3   6  103.17    9.93
  -3  -3   6  116.58    7.09
  -3  -3   5  698.02   24.90
  -3   3   5  762.28   20.86
  -3  -3   5  729.97   16.26
  -3   3   5  700.49   20.50
   3   3  -5  661.63   16.40
   3   3  -5  703.48   19.49
  -3  -3   4  274.48   15.49
  -3   3   4  259.36   12.35
   3   3  -4  257.16    9.38
  -3   3   4  262.80   11.77
  -3  -3   4  277.35    9.00
   3   3  -4  245.50   11.43
  -3  -3   3 1599.21   36.94
  -3   3   3 1480.07   29.77
   3   3  -3 1345.95   26.79
  -3   3   3 1538.62   26.50
  -3  -3   3 1371.97   17.19
  -3  -3   2  605.37   22.90
   3  -3  -2  595.73   15.27
  -3   3   2  597.84   14.95
  -3  -3   2  543.43    9.61
   3   3  -2  586.57   17.67
  -3   3   2  623.60   19.62
   3   3  -1  858.55   21.21
  -3   3   1  899.62   23.81
   3  -3  -1  809.18   24.42
   3  -3  -1  869.84   16.89
  -3  -3   1  795.85   11.91
  -3   3   1  809.62   15.78
   3   3   0  602.25   17.88
  -3   3   0  619.13   19.86
   3  -3   0  599.68   12.43
  -3   3   0  582.43   11.77
   3  -3   0  546.99   19.74
  -3  -3   0  569.64    9.61
   3   3   1  522.09   16.73
   3  -3   1  495.31   18.51
  -3   3  -1  480.56   17.80
   3  -3   1  503.06    9.26
  -3   3  -1  511.03    9.09
  -3  -3  -1  482.84   10.14
   3   3   2  291.03   12.86
  -3   3  -2  294.66   14.05
  -3  -3  -2  274.95    9.06
   3   3   3   18.81    3.48
  -3   3  -3   16.48    4.07
   3  -3   3   10.85    3.23
  -3  -3  -3   13.53    2.44
  -3   3  -4  145.93   10.08
   3   3   4  154.39    9.41
   3   3   4  150.95    9.15
   3  -3   4  136.62   10.39
   3  -3   5   -1.20    1.39
   3   3   5    3.67    1.75
  -3   3  -5   -1.20    1.73
   3   3   5    1.59    1.70
   3   3   6    3.68    1.90
   3   3   6    2.25    1.32
  -3   3  -6    2.04    1.73
   3   3   6    2.92    1.97
   3  -3   6    0.35    1.64
   3   3   7  246.80   11.62
  -3   3  -7  236.51   13.09
   3  -3   7  256.65    6.58
   3   3   7  271.37   14.20
   3  -3   7  230.90   14.92
   3   3   7  230.20   12.71
   3   3   8   83.79    8.53
   3   3   8   79.90    7.68
  -3   3  -8   92.04    8.37
   3   3   8   94.64    7.04
   3  -3   8   89.96    4.69
   3  -3   8   90.80    9.78
  -3   3  -9  506.73   15.75
   3  -3   9  529.96   12.99
   3   3   9  536.60   21.14
   3  -3   9  528.93   24.46
   3   3   9  553.97   22.79
  -3  -3  -9  494.42   18.76
  -3   3  -9  506.02   19.45
   3   3  10   94.97   10.09
  -3  -3 -10   71.23    7.18
  -3   3 -10   80.63    7.86
   3  -3  10   84.07    5.92
   3   3  10   83.62    8.86
   3  -3  10   72.21    9.59
   3   3  11  137.43   12.66
   3  -3  11  120.67   12.45
   3   3  11  137.11   11.38
  -3   3 -11  135.00    9.94
   3  -3  11  145.85    8.02
  -3  -3 -11  127.79    9.04
   3  -3  12  136.28    8.30
  -3   3 -12  137.31    9.75
   3   3  12  168.87   13.24
   3  -3  12  176.84   15.80
   3   3  12  167.00   14.74
   3   3  13  563.26   27.93
   3   3  13  577.66   25.74
   3  -3  13  556.75   29.16
   3   3  14   15.31    5.43
   3  -3  14   10.06    5.23
   3   3  14    9.55    4.04
   3  -3  15   23.99    6.80
   3   3  15   12.17    4.08
   3  -3  16   -0.77    3.65
   3   3  16    2.04    2.14
   3   3  17   12.67    4.49
   3  -3  17    4.61    2.71
   3  -3  18    2.76    2.90
   3  -3  19   25.19    8.28
   3  -3  20    2.34    4.30
  -3  -4  23   76.40   13.27
  -3   4  23   79.88   14.73
  -3  -4  22  117.62   16.57
  -3   4  22  132.52   17.65
  -3  -4  22  136.35   17.87
  -3  -4  21   12.93    5.58
  -3  -4  21   11.42    5.74
  -3   4  21    3.81    3.54
  -3  -4  20   55.46   10.57
  -3  -4  20   71.80   11.92
  -3   4  20   72.82   12.43
  -3  -4  19   23.45    7.55
  -3   4  19   18.98    6.97
  -3  -4  19   36.91    8.79
  -3  -4  18   24.60    6.93
  -3  -4  18   18.21    6.51
  -3   4  18    9.67    4.70
  -3  -4  17   23.02    6.09
  -3  -4  17   21.52    6.04
  -3   4  17   26.65    7.13
  -3   4  16    3.49    2.71
  -3  -4  16    5.99    3.74
  -3  -4  16   12.43    4.69
  -3  -4  15   17.40    5.63
  -3   4  15    6.48    3.22
  -3  -4  15   12.99    4.52
  -3  -4  14  405.73   24.04
   3   4 -14  356.90   14.64
  -3   4  14  383.68   23.41
  -3  -4  14  333.56   20.39
  -3  -4  13   63.93    9.47
  -3   4  13   75.56    5.81
   3   4 -13   75.39    6.85
  -3   4  13   72.90    9.77
  -3  -4  13   69.47    8.89
  -3  -4  12  132.20   13.23
  -3   4  12  105.11    7.31
   3   4 -12  104.79    8.13
  -3   4  12  102.49   11.24
  -3  -4  12   94.26    9.99
   3   4 -11  273.56   13.29
  -3  -4  11  283.09   16.41
  -3  -4  11  246.44   17.60
  -3   4  11  296.64   18.29
  -3   4  11  267.16   12.16
  -3  -4  10  615.22   27.28
  -3   4  10  591.51   24.76
  -3   4  10  623.28   18.82
   3   4 -10  603.85   19.59
  -3  -4  10  595.45   22.34
   3   4  -9  170.92   10.59
  -3  -4   9  174.71   14.46
  -3   4   9  201.79   14.05
  -3   4   9  170.48   10.38
  -3  -4   9  174.00   11.62
  -3   4   8  347.32   14.72
  -3   4   8  333.58   17.17
   3   4  -8  371.32   15.27
  -3  -4   8  324.41   19.09
  -3  -4   8  314.65   14.53
  -3  -4   7  342.83   19.61
  -3   4   7  316.40   14.47
  -3   4   7  344.12   16.81
   3   4  -7  330.82   14.59
  -3  -4   7  329.00   14.10
  -3  -4   6  150.96   12.78
  -3  -4   6  170.37    9.44
  -3   4   6  155.74   10.11
   3   4  -6  178.72   10.49
  -3   4   6  172.73   11.23
  -3  -4   5  426.53   21.16
  -3   4   5  451.30   17.53
  -3   4   5  405.85   16.31
   3   4  -5  411.18   16.22
   3   4  -5  417.96   15.00
  -3  -4   5  468.81   14.40
   3   4  -4 1248.88   27.74
  -3  -4   4 1203.39   34.97
  -3   4   4 1158.77   27.83
  -3   4   4 1183.74   26.19
   3   4  -4 1223.71   24.01
  -3  -4   4 1189.80   21.19
  -3  -4   3  343.81   19.06
   3   4  -3  359.81   12.60
  -3   4   3  328.94   14.93
  -3  -4   3  372.37   11.08
  -3   4   3  351.49   13.42
   3   4  -3  338.63   14.51
   3   4  -2  559.43   18.75
  -3   4   2  586.52   20.34
   3  -4  -2  599.90   23.71
  -3   4   2  592.48   16.10
  -3  -4   2  624.11   14.05
  -3   4   1 1116.05   27.99
   3  -4  -1 1100.70   31.55
  -3  -4   1 1088.99   19.47
   3  -4  -1 1086.16   21.17
  -3   4   1 1061.90   20.14
   3   4  -1 1057.76   25.48
  -3   4   0   35.04    5.40
   3  -4   0   34.34    3.48
   3  -4   0   34.24    5.69
  -3   4   0   28.35    3.05
   3   4   0   44.27    5.33
  -3   4  -1  126.26   10.10
   3  -4   1  114.55    5.76
   3  -4   1   94.32    9.08
  -3   4  -1   94.88    5.06
   3   4   1  129.45    9.36
  -3   4  -2  795.20   24.51
   3  -4   2  775.89   12.62
   3  -4   2  765.53   25.46
   3   4   2  734.46   21.57
  -3  -4  -2  754.66   16.14
   3   4   3   98.55    7.99
   3  -4   3   90.40    9.02
   3  -4   3   96.85    4.66
   3  -4   4  843.26   10.95
   3   4   4  892.50   23.59
   3  -4   4  922.64   28.32
  -3   4  -4  901.21   26.30
   3   4   4  948.17   25.28
   3  -4   5  176.85   13.36
   3  -4   5  185.27    4.72
   3   4   5  183.54   11.01
  -3   4  -5  198.43   12.56
   3  -4   5  183.81    4.44
   3   4   5  169.96   11.21
   3   4   6  721.28   21.68
  -3   4  -6  704.86   23.82
   3  -4   6  765.44   10.24
   3  -4   6  748.42   27.18
   3   4   6  724.25   23.62
   3   4   7   46.46    6.61
   3  -4   7   39.98    3.00
  -3   4  -7   35.03    5.93
   3   4   7   39.85    5.36
   3  -4   7   52.46    7.80
   3   4   8  370.97   18.06
   3   4   8  359.72   14.97
   3  -4   8  377.76    9.53
  -3   4  -8  349.99   17.27
   3  -4   8  328.37   19.63
   3   4   9    5.41    2.36
   3  -4   9    9.35    1.88
  -3   4  -9    6.57    2.92
   3  -4   9    4.01    2.23
   3   4   9    7.80    2.80
   3  -4  10   77.40    5.23
   3   4  10   77.80    6.89
  -3   4 -10   74.94    7.69
   3   4  10   80.68    8.86
   3  -4  10   96.28   11.45
   3  -4  11  144.97    7.80
  -3   4 -11  116.52    9.90
   3  -4  11  135.52   14.06
   3   4  11  131.65   12.13
  -3   4 -12  187.78   12.48
   3  -4  12  182.80   16.54
   3   4  12  165.86   13.90
   3  -4  13   25.31    6.96
   3   4  13   21.50    5.18
   3   4  14   82.86   10.44
   3  -4  14   83.22   12.08
   3  -4  15    7.44    4.37
   3   4  15    3.10    2.71
   3   4  16  182.62   16.54
   3  -4  16  187.35   19.43
   3  -4  17   39.08    9.14
   3   4  17   68.25   11.03
   3  -4  18   78.44   13.95
   3  -4  19   15.05    6.77
  -3  -5  22   -0.46    2.97
  -3  -5  22    1.90    4.00
  -3   5  22    5.94    4.73
  -3  -5  21    3.39    4.56
  -3   5  21    0.66    3.69
  -3  -5  21    3.51    3.80
  -3  -5  20  129.29   16.22
  -3   5  20  127.85   16.90
  -3  -5  20  115.35   15.81
  -3  -5  19    9.97    5.07
  -3  -5  19    8.12    5.49
  -3   5  19    9.31    4.87
  -3  -5  18  333.86   24.77
  -3   5  18  341.64   25.45
  -3  -5  18  395.14   26.53
  -3  -5  17   15.58    5.48
  -3   5  17   15.51    5.20
  -3  -5  17   17.32    6.28
  -3  -5  16  414.69   26.29
  -3   5  16  479.29   28.41
  -3  -5  16  448.51   26.27
  -3  -5  15   15.51    5.15
  -3  -5  15   28.27    7.14
  -3   5  15   17.01    6.26
   3   5 -14  163.79   11.05
  -3  -5  14  153.66   15.47
  -3   5  14  165.00   15.28
  -3  -5  14  178.95   15.29
  -3   5  13    5.08    2.32
  -3   5  13   11.93    4.71
  -3  -5  13    3.05    2.38
  -3  -5  13   14.19    4.96
   3   5 -13    5.38    2.77
  -3  -5  12  244.08   18.85
  -3   5  12  261.44   12.66
  -3   5  12  269.81   18.73
   3   5 -12  250.77   13.76
  -3  -5  12  255.67   16.83
  -3  -5  11   39.68    7.97
  -3   5  11   58.38    8.74
  -3   5  11   27.36    4.78
   3   5 -11   36.45    6.28
  -3  -5  11   47.31    7.54
  -3  -5  10   14.25    3.56
  -3   5  10   25.86    5.30
  -3  -5  10   24.83    6.07
  -3   5  10   15.91    3.36
   3   5 -10   13.63    3.00
  -3  -5   9   11.84    4.42
   3   5  -9   12.81    3.90
  -3   5   9    7.93    2.79
  -3   5   9   11.44    3.96
  -3  -5   9   11.19    4.25
  -3  -5   8  136.89   13.37
   3   5  -8  124.27    9.61
  -3   5   8  116.73    9.34
  -3   5   8  102.09    9.78
  -3  -5   8  110.93    9.13
  -3  -5   7   40.85    6.84
  -3   5   7   37.14    5.07
  -3   5   7   38.80    5.81
   3   5  -7   36.63    5.17
  -3  -5   7   36.76    4.89
  -3  -5   6  573.59   26.28
  -3   5   6  603.20   21.55
  -3   5   6  595.79   21.50
  -3  -5   6  573.25   18.51
   3   5  -6  570.44   20.46
  -3  -5   5   50.10    8.55
  -3   5   5   38.72    5.99
  -3   5   5   50.28    6.41
  -3  -5   5   47.59    5.67
   3   5  -5   44.10    6.24
  -3  -5   4 1467.36   42.22
  -3   5   4 1538.13   34.63
  -3   5   4 1498.19   31.03
   3   5  -4 1461.28   32.72
  -3  -5   4 1458.47   26.93
  -3   5   3   51.53    6.65
  -3  -5   3   59.00    9.44
  -3   5   3   42.42    5.38
  -3  -5   3   45.36    5.12
  -3  -5   2  545.64   16.18
  -3   5   2  546.73   20.91
   3   5  -2  513.17   19.27
  -3   5   2  513.12   16.58
   3  -5  -1   15.72    6.60
  -3   5   1   16.02    5.11
  -3  -5   1   17.89    3.02
  -3   5   1   16.16    3.34
   3  -5   0  953.25   19.90
  -3   5   0  905.91   27.76
  -3  -5   0  982.25   23.63
   3   5   0  870.13   25.13
   3  -5   0  956.92   31.16
  -3   5   0 1030.47   20.42
  -3   5  -1  206.26   13.52
   3  -5   1  219.60    9.39
   3  -5   1  226.85   16.60
   3   5   1  223.92   13.29
  -3   5  -1  186.88    8.34
   3   5   2  518.34   19.24
   3  -5   2  524.60   12.78
  -3   5  -2  512.77   20.87
   3  -5   2  513.81   22.65
   3  -5   3   27.78    7.14
  -3   5  -3   45.33    7.13
   3  -5   3   49.64    4.12
   3   5   3   41.92    6.36
   3  -5   4    7.60    1.69
   3  -5   4    7.85    1.44
   3   5   4    3.45    1.85
  -3   5  -4   11.86    3.48
   3  -5   4   13.16    3.98
   3   5   4   14.08    3.62
   3  -5   5   36.34    2.87
  -3   5  -5   29.43    5.62
   3  -5   5   35.10    6.20
   3   5   5   34.55    5.73
   3   5   5   29.09    4.59
   3  -5   5   38.79    3.52
   3   5   6  293.12   14.61
   3  -5   6  283.75    8.57
   3  -5   6  243.30   16.29
  -3   5  -6  285.65   16.13
   3  -5   6  289.33    7.86
   3   5   6  278.72   15.79
   3  -5   7    5.18    1.35
   3   5   7    4.10    1.91
  -3   5  -7    0.87    1.72
   3  -5   7    8.73    1.44
   3   5   7    4.71    2.58
   3  -5   8  909.93   33.99
   3  -5   8  988.27   16.78
   3   5   8  975.30   27.14
  -3   5  -8  970.12   29.93
   3   5   8  960.33   30.98
   3  -5   8  946.54   15.53
   3   5   9  109.68   10.95
   3  -5   9  105.60    5.83
  -3   5  -9  110.83   10.54
   3   5   9  116.23    9.08
   3  -5   9  121.25   13.54
   3   5  10  186.48   11.43
   3  -5  10  176.62    8.04
  -3   5 -10  206.65   13.92
   3  -5  10  172.11   15.51
   3   5  10  173.95   14.23
   3   5  11   47.50    5.72
   3   5  11   50.66    7.66
   3  -5  11   49.13    9.24
  -3   5 -11   39.13    6.14
   3  -5  12  590.86   31.24
   3   5  12  594.87   27.30
  -3   5 -12  581.09   23.86
   3  -5  13  142.37   16.01
   3   5  13  152.90   14.48
   3   5  14   42.88    7.90
   3  -5  14   52.07    9.82
   3   5  15   14.66    4.92
   3  -5  15   14.07    5.82
   3   5  16    6.66    3.55
   3  -5  16   17.18    6.22
   3  -5  17    9.90    5.01
   3   5  17   12.45    5.61
   3   5  18   64.41   11.14
   3  -5  18   57.35   11.81
   3  -5  19   13.63    5.65
  -3  -6  22   28.34    8.65
  -3  -6  21   19.04    6.93
  -3  -6  21   16.15    6.57
  -3   6  21   25.31    8.15
  -3  -6  20   48.67   10.05
  -3  -6  20   58.48   11.62
  -3   6  20   56.87   11.95
  -3  -6  19  147.69   17.01
  -3   6  19  139.19   17.13
  -3  -6  19  162.24   18.36
  -3   6  18    1.25    2.50
  -3  -6  18    9.68    5.02
  -3  -6  18    0.66    3.00
  -3  -6  17   18.19    6.71
  -3   6  17   14.77    6.26
  -3  -6  17   18.32    5.98
  -3  -6  16   11.87    4.86
  -3  -6  16    6.30    3.69
  -3   6  16   -0.66    3.41
  -3   6  15    8.29    4.28
  -3  -6  15    2.73    2.42
  -3  -6  15    0.47    2.00
  -3  -6  14   18.75    5.69
  -3   6  14   16.50    5.76
  -3  -6  14   11.65    4.38
   3   6 -14   10.56    3.33
  -3  -6  13  271.39   20.98
  -3   6  13  254.83   19.26
  -3  -6  13  243.22   17.65
   3   6 -13  269.67   15.48
  -3   6  13  282.43   13.60
  -3  -6  12   97.84   12.38
  -3  -6  12  137.61   12.77
  -3   6  12  109.30    8.98
  -3   6  12  132.32   13.41
   3   6 -12  134.30   10.72
  -3  -6  11  209.61   17.87
   3   6 -11  226.94   14.12
  -3   6  11  230.85   16.69
  -3   6  11  223.96   13.22
  -3  -6  11  217.42   15.40
  -3   6  10   35.75    5.64
  -3  -6  10   32.54    7.38
   3   6 -10   27.87    5.10
  -3   6  10   36.41    6.28
  -3  -6  10   24.45    4.91
  -3  -6   9  407.87   24.24
  -3   6   9  384.45   17.80
  -3   6   9  403.08   20.75
   3   6  -9  372.29   18.09
  -3  -6   9  383.08   19.07
  -3  -6   8  405.74   24.21
  -3   6   8  436.75   20.94
   3   6  -8  443.24   19.60
  -3   6   8  461.03   19.63
  -3  -6   8  449.35   19.73
  -3  -6   7 1126.85   39.68
  -3   6   7 1125.90   31.02
   3   6  -7 1100.63   30.93
  -3   6   7 1111.21   32.16
  -3  -6   7 1126.40   29.66
  -3  -6   6   55.09    6.38
  -3  -6   6   53.96    8.44
  -3   6   6   54.80    7.01
   3   6  -6   53.09    7.04
  -3   6   6   55.68    7.08
  -3  -6   5  163.87   15.09
  -3   6   5  130.06   10.81
   3   6  -5  132.58   10.64
  -3   6   5  146.91   10.83
  -3  -6   5  138.19    9.55
  -3  -6   4   58.08    9.32
  -3   6   4   61.81    7.80
   3   6  -4   50.71    7.06
  -3  -6   4   61.35    6.61
  -3   6   4   66.37    7.21
  -3   6   3   76.58    8.40
   3   6  -3   69.37    7.67
   3  -6  -3   91.51   10.98
  -3   6   3   88.20    7.87
  -3  -6   3   89.94    7.38
  -3  -6   2  321.45   14.76
  -3   6   2  296.82   16.73
   3   6  -2  313.20   16.49
  -3   6   2  318.88   14.58
  -3   6   1  941.62   29.66
   3  -6  -1  973.03   34.32
   3   6  -1  861.90   26.95
  -3  -6   1  982.17   25.36
  -3   6   1  883.27   22.68
  -3  -6   0  101.24    8.60
  -3   6   0  107.88   10.30
   3   6   0   97.17    8.89
   3  -6   0  115.31   11.68
  -3   6   0  101.92    7.36
  -3   6  -1  631.19   24.80
   3   6   1  598.50   22.37
   3  -6   1  610.41   26.83
  -3   6  -1  637.05   17.14
  -3   6  -2   77.38    9.05
   3   6   2   86.11    8.50
   3  -6   2   69.38    9.25
   3  -6   3   83.44   10.09
  -3   6  -3   80.10    8.87
   3  -6   3   87.04    5.70
   3   6   3   74.64    7.74
   3  -6   4  632.59   19.05
   3   6   4  674.77   23.66
   3  -6   4  645.45   27.49
  -3   6  -4  659.01   25.90
   3  -6   4  668.21   15.39
   3   6   4  636.59   24.26
   3  -6   5  418.62   14.30
   3  -6   5  495.49   24.37
   3   6   5  481.39   21.44
  -3   6  -5  485.47   22.16
   3  -6   5  478.82   12.57
   3   6   5  462.36   19.71
  -3   6  -6  552.49   23.90
   3  -6   6  563.70   13.52
   3   6   6  542.90   21.37
   3  -6   6  522.64   25.65
   3   6   6  544.75   23.73
   3  -6   6  577.11   15.80
   3   6   7   38.13    5.68
   3  -6   7   37.26    3.93
   3  -6   7   39.53    7.45
  -3   6  -7   39.04    6.21
   3   6   7   42.50    6.99
   3  -6   8   31.41    7.67
  -3   6  -8   29.33    5.47
   3   6   8   28.04    5.03
   3  -6   8   26.60    3.44
   3   6   8   45.61    7.64
  -3   6  -9    0.82    2.16
   3  -6   9    4.38    1.84
   3   6   9    4.35    2.87
   3  -6   9   -0.30    1.65
   3   6  10  310.97   16.04
   3  -6  10  350.34   23.38
  -3   6 -10  324.77   19.10
   3   6  10  327.50   20.46
  -3   6 -11   36.15    6.49
   3  -6  11   30.84    7.73
   3   6  11   23.84    5.41
   3   6  11   33.35    5.38
  -3   6 -12   30.14    6.21
   3   6  12   17.05    4.97
   3   6  13    3.77    3.45
   3  -6  13    1.71    3.48
   3  -6  14   91.52   13.26
   3   6  14   94.30   11.96
   3  -6  15   40.57    9.73
   3   6  15   53.16    9.65
   3   6  16  157.43   16.83
   3  -6  16  147.22   18.39
   3   6  17    5.76    4.98
   3  -6  17    6.50    4.08
   3   6  18   44.98    9.91
   3  -6  18   55.63   12.30
  -3  -7  21   12.53    6.93
  -3   7  21    8.55    5.65
  -3  -7  20   61.63   12.18
  -3  -7  20   66.73   12.62
  -3   7  20   84.99   14.09
  -3  -7  19   39.27    9.21
  -3  -7  19   54.34   11.07
  -3  -7  18   29.74    8.20
  -3   7  18   29.84    7.66
  -3  -7  18   14.52    5.10
  -3  -7  17  122.73   15.14
  -3   7  17   98.61   14.29
  -3  -7  17  106.50   13.92
  -3  -7  16    5.23    3.87
  -3   7  16    5.80    5.09
  -3  -7  16   13.53    5.91
  -3  -7  15   98.72   13.48
  -3   7  15   99.37   13.30
  -3  -7  15  105.78   12.90
   3   7 -15  115.26   10.64
  -3   7  14    7.59    4.96
  -3  -7  14    7.16    5.65
   3   7 -14    0.78    3.12
  -3  -7  14    8.94    4.75
  -3  -7  13  273.46   21.99
  -3   7  13  270.09   20.43
  -3   7  13  218.77   13.60
   3   7 -13  228.37   15.14
  -3  -7  13  230.44   17.98
   3   7 -12   80.40    9.54
  -3   7  12  109.31   12.54
  -3   7  12  105.10    9.59
  -3  -7  12   93.39   11.04
  -3  -7  12  111.15   13.87
  -3   7  11   43.86    6.24
  -3  -7  11   40.16    8.29
   3   7 -11   39.96    6.40
  -3   7  11   26.99    6.14
  -3  -7  11   42.65    7.27
   3   7 -10    5.68    3.10
  -3  -7  10    0.20    1.58
  -3   7  10    2.94    3.07
  -3   7  10    0.19    1.90
  -3  -7  10    0.97    3.38
   3   7  -9   13.28    3.92
  -3  -7   9    0.08    2.70
  -3   7   9    7.81    2.80
  -3   7   9    6.54    2.85
  -3  -7   9    1.37    1.82
  -3   7   8    7.51    2.75
   3   7  -8   10.85    4.30
  -3  -7   8   13.79    4.86
  -3   7   8   12.58    4.07
  -3  -7   8   15.24    4.34
  -3  -7   7   89.07   11.80
  -3  -7   7   79.64    8.48
   3   7  -7   83.79    9.22
  -3   7   7   94.93   10.02
  -3   7   7   73.97    8.68
  -3  -7   6   54.09    9.95
   3   7  -6   38.93    6.65
  -3   7   6   47.87    7.22
  -3   7   6   50.80    7.07
  -3  -7   6   53.79    7.04
  -3  -7   5  417.79   25.86
  -3  -7   5  433.16   18.37
  -3   7   5  452.61   20.98
   3   7  -5  476.10   21.35
  -3   7   5  454.35   20.36
  -3  -7   4   46.17    6.04
   3   7  -4   49.17    7.19
  -3   7   4   44.33    7.01
  -3  -7   4   52.75   10.09
  -3   7   4   48.77    6.51
   3  -7  -3  337.71   22.61
  -3   7   3  319.50   18.24
  -3  -7   3  320.94   15.95
  -3   7   3  309.93   15.66
   3   7  -3  345.84   18.09
  -3  -7   2   23.01    5.20
   3  -7  -2   22.07    7.77
  -3   7   2   10.72    4.43
   3   7  -2   22.27    6.86
  -3   7   2   12.66    5.79
   3   7  -1  678.22   25.57
  -3   7   1  725.71   27.47
   3  -7  -1  663.89   30.64
  -3  -7   1  758.00   25.12
  -3   7   1  738.35   22.41
  -3  -7   0  132.90   11.03
   3   7   0  114.79   10.57
  -3   7   0  112.43   11.07
   3  -7   0  120.75   13.48
  -3   7   0  110.11    8.56
  -3  -7  -1   81.62    8.81
  -3   7  -1   83.04    9.43
   3   7   1   85.46    8.91
   3  -7   1   78.18   10.43
   3  -7   2   27.97    6.34
  -3   7  -2   32.29    6.61
   3   7   2   40.97    6.62
   3   7   3  269.42   16.02
  -3   7  -3  211.54   15.36
   3  -7   3  232.38   17.51
  -3   7  -4  116.82   11.53
   3  -7   4  125.99   13.11
   3  -7   5   72.26    9.89
   3  -7   5   59.96    6.56
  -3   7  -5   63.70    8.36
   3   7   5   75.89    9.08
   3   7   5   52.59    6.95
   3  -7   6   21.13    3.79
   3   7   6   23.77    4.62
   3  -7   6   22.73    6.14
   3   7   6   25.73    5.20
  -3   7  -6   30.31    6.59
   3  -7   7   84.06    6.90
  -3   7  -7   84.90   10.21
   3  -7   7   77.23   10.51
   3   7   7   94.89   10.76
   3   7   7   86.08    9.04
   3  -7   8   -0.37    0.91
   3  -7   8    2.17    2.46
   3   7   8    2.42    3.03
   3   7   8    1.39    1.59
  -3   7  -8   -1.25    2.66
   3   7   9  178.30   12.97
  -3   7  -9  177.78   14.77
   3  -7   9  202.96   18.20
   3   7   9  189.59   16.07
  -3   7 -10   21.63    5.57
   3   7  10   19.77    4.66
   3   7  10   16.60    5.32
   3  -7  10   17.70    6.61
   3   7  11  308.62   16.94
  -3   7 -11  264.87   17.98
   3  -7  11  289.88   22.47
   3   7  11  311.29   21.40
  -3   7 -12    3.47    2.93
   3   7  12    7.01    3.57
   3  -7  12    6.74    3.50
   3   7  13  230.34   19.55
   3  -7  13  176.67   18.97
   3  -7  14    4.85    3.61
   3   7  14    6.32    3.60
   3  -7  15  112.96   16.06
   3   7  15  106.72   13.76
   3  -7  16   46.27   10.73
   3   7  16   69.04   11.37
   3   7  17    1.47    3.34
   3  -7  17   13.95    6.72
   3   7  18  113.66   16.01
   3  -7  18   98.65   16.76
  -3  -8  21   63.96   12.61
  -3  -8  20    3.07    4.57
  -3  -8  20    0.06    4.18
  -3   8  20    0.22    3.47
  -3  -8  19   12.03    6.52
  -3  -8  19    2.45    3.05
  -3   8  19   11.45    6.81
  -3   8  18   58.16   11.10
  -3  -8  18   50.44   10.12
  -3  -8  17    9.33    4.74
  -3   8  17    6.54    3.99
  -3  -8  17   11.81    5.28
  -3  -8  16   13.77    5.52
  -3   8  16    3.50    3.33
  -3  -8  16    3.93    3.17
   3   8 -15    8.31    3.23
  -3  -8  15    6.11    3.08
  -3   8  15    8.80    5.29
  -3  -8  15    8.42    4.00
  -3  -8  14    8.20    4.91
  -3   8  14    7.37    4.43
  -3  -8  14    7.81    3.95
   3   8 -14    0.06    1.37
  -3   8  13   20.94    6.09
  -3  -8  13   26.24    7.55
  -3   8  13   31.26    5.79
   3   8 -13   25.31    5.84
  -3  -8  13   41.23    7.86
  -3  -8  12  105.61   12.40
  -3  -8  12  109.89   14.74
  -3   8  12  103.96   12.85
   3   8 -12   86.46   10.35
  -3   8  12  102.08   10.44
  -3   8  11  159.18   12.87
  -3  -8  11  165.60   17.61
  -3  -8  11  169.58   14.79
   3   8 -11  162.95   13.66
  -3   8  11  157.07   15.12
  -3  -8  10  115.48   14.42
   3   8 -10  133.85   12.16
  -3   8  10  130.72   13.47
  -3   8  10  142.66   12.37
  -3  -8  10  159.27   14.00
  -3  -8   9  414.99   27.16
  -3   8   9  478.07   22.86
  -3  -8   9  432.85   22.12
   3   8  -9  422.60   22.06
  -3   8   9  414.00   23.27
  -3  -8   8   36.92    6.42
  -3   8   8   45.11    7.65
   3   8  -8   32.67    6.33
  -3  -8   8   37.83    8.53
  -3   8   8   30.58    5.92
  -3   8   7   12.35    3.67
   3   8  -7   18.90    4.97
  -3  -8   7    5.58    2.93
  -3  -8   7    8.09    3.00
  -3   8   7   10.60    3.54
  -3   8   6  475.88   23.14
  -3   8   6  495.24   23.65
   3   8  -6  495.80   23.45
  -3  -8   6  481.25   29.00
  -3  -8   6  548.44   23.17
  -3  -8   5  102.96   13.42
  -3   8   5   86.73   10.02
   3   8  -5   86.30   10.10
  -3   8   5  101.85   10.23
  -3  -8   5  102.68    9.69
   3   8  -4   19.20    5.09
  -3  -8   4   27.33    8.49
   3  -8  -4   13.89    6.75
  -3  -8   4   13.33    4.04
  -3   8   4    8.77    3.31
  -3   8   4   10.03    3.99
   3   8  -3    2.01    1.91
  -3  -8   3    4.26    2.61
   3  -8  -3   -0.45    1.90
  -3   8   3    2.35    2.41
  -3   8   3    1.23    2.56
   3   8  -2    2.89    2.48
  -3  -8   2    5.97    3.28
   3  -8  -2    5.98    2.57
  -3   8   2    9.21    3.00
  -3   8   2    6.80    2.66
   3   8  -1    4.42    2.61
  -3  -8   1   -0.15    1.36
  -3   8   1    5.25    2.71
  -3   8   1    4.85    2.25
  -3   8   0  100.19    8.59
   3   8   0   95.01    9.91
  -3   8   0  104.57   11.28
  -3  -8   0  109.34   10.57
   3  -8   0   90.57   11.88
  -3  -8  -1  146.44   12.70
   3  -8   1  116.01   13.33
   3   8   1  141.04   12.31
  -3   8  -1  141.00   13.12
  -3  -8  -2  136.48   12.53
   3   8   2  112.23   11.28
  -3   8  -2  146.03   13.50
   3  -8   2  136.59   14.47
  -3   8  -3  232.27   16.62
   3  -8   3  285.61   20.69
   3   8   3  260.60   16.81
   3   8   4   20.95    4.95
   3  -8   4   28.89    6.80
  -3   8  -4   30.94    6.58
   3  -8   5  134.72   10.92
   3   8   5  122.45   11.72
  -3   8  -5  108.06   11.99
   3  -8   5  100.95   12.46
  -3   8  -6  152.67   13.90
   3  -8   6  159.76   11.54
   3   8   6  149.25   12.77
   3  -8   6  170.69   16.56
   3   8   6  144.60   13.75
   3   8   7    5.27    3.13
  -3   8  -7   10.29    4.55
   3  -8   7    1.48    2.09
   3   8   7    5.17    4.08
   3  -8   7    5.59    4.60
   3  -8   8   45.21    9.61
  -3   8  -8   78.12   10.54
   3   8   8   62.40    9.65
   3   8   8   48.47    7.50
   3   8   9  250.31   16.43
   3  -8   9  253.35   20.85
  -3   8  -9  266.69   19.22
   3   8   9  285.23   20.35
  -3   8 -10   12.71    4.35
   3   8  10   11.58    3.70
   3  -8  10   12.80    5.57
   3   8  10   10.26    4.48
  -3   8 -11    0.09    2.83
   3   8  11   -0.13    1.41
   3  -8  11    0.66    2.92
   3   8  11    0.60    1.74
  -3   8 -12   54.81    8.71
   3   8  12   48.73    8.98
   3  -8  12   26.21    7.40
   3  -8  13   16.79    6.00
   3   8  13   14.70    5.41
   3  -8  14   -1.34    3.10
   3   8  14   -1.64    3.00
   3   8  15   54.26   10.99
   3  -8  15   65.46   12.04
   3   8  16   57.66   11.20
   3  -8  16   49.94   11.37
   3   8  17   47.29   10.68
   3  -8  17   42.01   10.85
   3   8  18    6.92    5.52
  -3  -9  20  150.80   18.93
  -3  -9  19    5.21    3.29
  -3  -9  19    1.52    2.82
  -3  -9  18    4.40    4.66
  -3  -9  18    4.54    4.29
  -3   9  18    7.77    4.69
  -3  -9  17    6.62    4.93
  -3  -9  17   23.92    7.90
  -3   9  17   19.44    7.22
  -3  -9  16  101.34   13.95
  -3  -9  16  145.93   17.93
  -3   9  16  141.48   17.22
  -3  -9  15    4.40    4.35
  -3  -9  15    4.58    4.07
   3   9 -15    1.58    2.15
  -3  -9  14   18.69    6.84
   3   9 -14   14.68    4.34
  -3   9  14   19.13    6.60
  -3  -9  14   20.97    6.07
  -3   9  13    8.34    4.47
  -3  -9  13   11.64    5.78
   3   9 -13    9.96    4.57
  -3   9  13   17.73    5.39
  -3  -9  13   16.87    5.80
  -3   9  12    7.08    3.13
  -3  -9  12   17.62    6.89
   3   9 -12   23.98    6.02
  -3   9  12   15.94    4.49
  -3  -9  12   14.65    4.77
   3   9 -11   24.86    5.80
  -3  -9  11   34.37    8.60
  -3   9  11   26.74    6.54
  -3   9  11   41.28    7.57
  -3  -9  11   38.58    7.35
   3   9 -10   30.95    6.50
  -3   9  10   35.75    7.57
  -3  -9  10   25.09    6.72
  -3  -9  10   37.23    7.08
  -3   9  10   45.50    7.54
  -3  -9   9   45.41    9.68
   3   9  -9   55.51    8.60
  -3   9   9   53.32    8.91
  -3   9   9   54.25    7.96
  -3  -9   9   69.08    9.36
   3   9  -8    5.06    3.46
  -3   9   8   12.72    3.85
  -3  -9   8    8.19    4.01
  -3   9   8   11.61    4.57
  -3  -9   8    5.72    2.50
   3   9  -7   22.24    5.69
  -3  -9   7   14.26    5.50
  -3   9   7   21.63    4.73
  -3  -9   7   30.99    6.15
  -3   9   7   21.18    5.10
  -3  -9   6  170.01   18.60
  -3   9   6  192.35   15.80
  -3   9   6  179.31   14.63
   3   9  -6  202.50   16.13
  -3  -9   6  190.49   14.55
  -3  -9   5  101.14   14.54
  -3   9   5  117.64   12.29
   3   9  -5  118.64   12.42
   3  -9  -5  131.75   16.22
  -3   9   5  125.79   12.07
  -3  -9   5  107.63   10.76
  -3   9   4   35.84    7.16
   3   9  -4   27.70    5.77
   3  -9  -4   31.82    7.94
  -3  -9   4   33.01    6.12
  -3   9   4   29.83    6.08
   3   9  -3    6.09    3.39
   3  -9  -3    7.53    7.05
  -3  -9   3    5.76    2.79
  -3   9   3    8.02    3.71
  -3   9   3    4.01    3.68
   3   9  -2  167.93   14.29
  -3   9   2  222.78   17.34
   3  -9  -2  171.86   17.93
  -3  -9   2  200.38   14.90
  -3   9   2  207.21   14.41
  -3   9   1   23.63    5.68
   3   9  -1   15.30    5.21
   3  -9  -1   23.79    7.10
  -3  -9   1   14.27    4.47
  -3   9   1   20.31    4.86
  -3   9   0   94.10   11.12
   3   9   0  105.48   11.66
  -3  -9   0  108.53   11.61
   3  -9   0  104.95   13.64
  -3   9  -1   10.13    4.00
   3   9   1    7.94    3.28
  -3  -9  -1    8.41    3.76
   3  -9   1    9.62    2.63
  -3   9  -2   41.92    7.69
   3   9   2   27.51    5.96
  -3  -9  -2   36.81    7.47
   3  -9   2   24.98    7.48
   3  -9   3   31.08    7.14
   3   9   3   41.20    7.54
  -3   9  -3   31.35    7.52
  -3   9  -4   54.78    8.41
   3   9   4   49.61    8.10
   3  -9   4   41.38    8.39
   3  -9   5   24.78    5.61
  -3   9  -5   22.79    6.07
   3   9   5   18.58    4.68
   3  -9   5   12.36    4.62
   3  -9   6   94.73    9.38
  -3   9  -6  101.34   12.37
   3  -9   6   91.17   12.59
   3   9   6   95.80   10.87
  -3   9  -7   17.65    5.85
   3   9   7    9.53    3.45
   3  -9   7   19.91    5.96
   3   9   7    8.21    3.45
   3  -9   8   30.46    7.62
  -3   9  -8   32.24    7.63
   3   9   8   54.89    8.10
   3   9   8   39.83    7.79
  -3   9  -9   -0.15    2.13
   3   9   9    2.99    2.28
   3   9   9    3.21    3.44
   3  -9   9   -2.14    2.90
   3   9  10  110.21   11.47
   3  -9  10  106.62   14.62
  -3   9 -10  132.79   14.31
   3   9  10  108.82   13.66
  -3   9 -11   -0.85    2.02
   3   9  11    5.68    3.40
   3  -9  11    0.92    2.88
   3   9  11   -1.94    2.77
   3   9  12  100.44   13.74
  -3   9 -12  121.10   13.87
   3  -9  12  126.17   16.66
   3   9  13   19.68    5.99
   3  -9  13    9.46    4.54
   3   9  14   15.82    6.48
   3  -9  14   21.10    7.57
   3   9  15    1.54    2.72
   3  -9  15    3.11    4.27
   3  -9  16   21.31    8.36
   3   9  16   27.02    8.43
   3   9  17   20.39    7.49
   3   9  18    5.66    4.82
  -3 -10  19    1.04    5.10
  -3 -10  18    9.39    5.21
  -3  10  18   10.62    5.93
  -3 -10  18    8.42    5.80
  -3  10  17   13.99    7.68
  -3 -10  17   12.63    7.09
  -3 -10  17    1.91    3.57
  -3 -10  16    2.98    4.89
  -3  10  16   14.91    7.51
  -3 -10  16    5.34    4.09
  -3 -10  15    7.53    5.25
  -3  10  15   19.55    7.72
  -3 -10  15   11.37    5.57
  -3 -10  14   40.38    9.50
   3  10 -14   37.24    7.82
  -3  10  14   35.38    8.71
  -3 -10  14   32.96    7.81
   3  10 -13   74.97   10.60
  -3 -10  13   81.00   13.68
  -3 -10  13   89.20   12.49
  -3  10  13   72.91   11.95
  -3 -10  12   97.43   15.05
   3  10 -12   90.57   11.70
  -3  10  12   95.48   13.19
  -3 -10  12   83.91   11.59
  -3  10  12   88.11   10.62
   3  10 -11   13.95    4.72
  -3 -10  11    2.16    2.34
  -3  10  11    4.02    3.56
  -3  10  11    8.48    4.48
  -3 -10  11   10.12    4.54
  -3  10  10  120.40   14.18
   3  10 -10  120.65   13.32
  -3 -10  10   87.32   13.95
  -3 -10  10   99.42   12.01
  -3  10  10  108.61   11.92
   3  10  -9   13.77    5.00
  -3  10   9    6.99    3.26
  -3 -10   9   13.88    6.99
  -3  10   9    5.56    3.27
  -3 -10   9   23.06    6.21
  -3 -10   8   54.24   10.60
  -3 -10   8   42.76    7.50
   3  10  -8   64.52    9.92
  -3  10   8   40.15    8.16
  -3  10   8   55.14    9.33
   3  10  -7   28.97    7.51
  -3 -10   7   32.81    9.41
  -3  10   7   15.35    5.65
  -3 -10   7   16.80    5.63
  -3  10   7   15.15    5.23
  -3 -10   6  140.57   16.92
   3 -10  -6  165.92   19.53
   3  10  -6  220.79   17.60
  -3  10   6  189.57   16.30
  -3  10   6  171.88   15.27
  -3 -10   6  179.73   14.90
   3  10  -5    9.07    4.53
  -3  10   5    4.32    3.57
   3 -10  -5   13.62    5.38
  -3 -10   5    5.36    4.40
  -3 -10   5    3.80    3.40
  -3  10   5    0.77    3.18
  -3  10   4   10.80    4.32
   3  10  -4   14.54    4.78
   3 -10  -4   23.65    7.66
  -3 -10   4   23.03    5.62
  -3  10   4   22.38    5.31
  -3  10   3    3.67    3.21
   3  10  -3   -0.86    1.60
   3 -10  -3    4.54    2.09
  -3 -10   3   -3.14    3.30
  -3  10   3    0.16    1.75
   3  10  -2   -5.36    2.84
  -3  10   2    3.05    4.00
  -3 -10   2    2.81    2.83
   3 -10  -2   -1.76    2.88
  -3  10   2    0.03    1.24
   3  10  -1    1.67    1.99
  -3  10   1    2.94    3.51
  -3 -10   1    0.25    2.65
   3 -10  -1   -1.88    2.86
  -3  10   1    1.25    1.30
   3 -10   0    4.55    3.08
  -3 -10   0    4.51    1.76
  -3  10   0    6.22    3.13
   3  10   1   58.75    9.11
  -3 -10  -1   72.58   10.27
   3 -10   1   71.19   11.25
  -3  10  -1   91.64   12.34
   3 -10   2  183.79   18.76
  -3  10  -2  181.51   16.70
  -3 -10  -2  189.87   16.85
   3  10   2  186.02   16.18
  -3  10  -3   15.18    5.96
   3  10   3   21.98    6.49
  -3 -10  -3   29.89    7.07
   3 -10   3   14.35    5.60
   3  10   4  200.05   16.40
   3 -10   4  183.39   18.55
  -3  10  -4  149.91   15.45
  -3  10  -5    2.51    2.68
   3 -10   5    7.96    4.05
   3  10   5    5.54    4.34
   3 -10   5    9.43    4.44
  -3  10  -6  117.56   13.79
   3  10   6  107.50   12.30
   3 -10   6  129.53   16.10
   3 -10   6  138.17   12.54
  -3  10  -7   -3.23    4.81
   3 -10   7    4.55    4.30
   3  10   7    1.76    1.91
  -3  10  -8   36.55    8.43
   3 -10   8   16.56    6.77
   3  10   8   18.82    5.28
   3  10   8   20.65    6.30
  -3  10  -9    2.44    2.46
   3  10   9    8.25    4.33
   3 -10   9   12.53    5.57
   3  10  10   11.41    4.33
  -3  10 -10   -4.39    4.15
   3 -10  10   -2.06    2.43
   3  10  10    8.30    4.93
   3 -10  11   54.15   10.85
  -3  10 -11   37.50    8.15
   3  10  11   46.79    9.88
   3 -10  12   -0.95    3.34
  -3  10 -12    5.08    4.12
   3  10  12   -0.43    2.82
   3 -10  13   60.82   12.33
   3  10  13   56.95   11.38
   3  10  14   58.53   11.64
   3 -10  14   54.57   12.14
   3  10  15    6.74    5.52
   3 -10  15   -1.87    3.40
   3  10  16   65.67   13.24
  -3 -11  18    2.16    4.26
  -3  11  17  119.93   17.76
  -3 -11  17  107.66   16.80
  -3 -11  17  142.00   17.87
  -3 -11  16   11.75    6.30
  -3  11  16   13.68    6.72
  -3 -11  16   16.98    6.58
  -3 -11  15   65.20   12.87
  -3 -11  15   58.77   11.60
  -3  11  15   62.07   12.34
  -3 -11  14   74.23   13.93
  -3  11  14   86.62   14.00
   3  11 -14   71.04   11.15
  -3 -11  14   83.32   13.09
  -3 -11  13   33.32    9.56
   3  11 -13   40.58    8.35
  -3 -11  13   44.35    9.43
  -3  11  13   39.60    9.18
   3  11 -12   45.78    8.92
  -3 -11  12   42.02   10.02
  -3  11  12   41.48    9.65
  -3  11  12   48.43    8.77
  -3 -11  12   48.64    9.58
  -3 -11  11  104.71   15.76
  -3  11  11  103.15   13.93
   3  11 -11   98.12   12.70
  -3  11  11  110.41   12.94
  -3 -11  11   79.29   11.66
   3  11 -10   18.20    6.08
  -3 -11  10   12.68    5.58
  -3  11  10    8.13    5.11
  -3  11  10   15.52    5.79
  -3 -11  10    7.68    4.19
  -3  11   9    5.46    3.89
   3  11  -9    7.46    4.47
  -3  11   9    0.70    2.51
  -3 -11   9    5.00    5.42
  -3 -11   9    6.72    4.09
   3  11  -8    6.55    4.46
  -3  11   8    7.74    4.55
  -3 -11   8   10.72    3.93
  -3  11   8    4.35    3.44
  -3 -11   8    3.88    2.85
  -3 -11   7  106.46   15.90
  -3 -11   7   83.35   11.04
   3  11  -7   65.54   10.39
   3 -11  -7   69.47   14.01
  -3  11   7   90.36   12.30
  -3  11   7   90.53   12.04
   3  11  -6   20.35    6.06
  -3  11   6   11.48    4.73
  -3 -11   6    0.69    2.70
   3 -11  -6   -0.06    4.35
  -3 -11   6   11.29    3.90
  -3  11   6    5.20    4.18
  -3 -11   5  360.60   30.31
  -3  11   5  390.62   23.84
   3 -11  -5  351.11   29.54
   3  11  -5  339.01   23.30
  -3 -11   5  371.71   22.47
  -3  11   5  384.10   24.89
   3  11  -4    4.40    2.34
  -3 -11   4    8.40    3.49
  -3  11   4   -1.21    3.09
  -3  11   4    3.99    2.65
  -3  11   3  305.42   20.00
   3  11  -3  328.01   22.51
  -3 -11   3  287.94   19.85
   3 -11  -3  301.98   26.05
  -3  11   3  316.78   22.87
   3  11  -2  125.31   14.04
   3 -11  -2  124.48   16.64
  -3  11   2  109.21   13.39
  -3  11   2  119.58   12.15
  -3  11   1    0.36    4.88
   3  11  -1    5.99    3.15
   3 -11  -1   15.48    7.48
  -3 -11   1   11.32    5.08
  -3  11   0    8.83    5.83
   3 -11   0    9.66    7.59
  -3 -11   0   20.56    6.17
   3  11   0   10.91    5.50
   3 -11   1  160.34   18.46
  -3 -11  -1  169.74   16.28
   3  11   1  162.14   15.74
  -3  11  -1  171.81   17.05
  -3  11  -2   82.29   11.77
   3  11   2   88.49   12.16
  -3 -11  -2   69.09   10.78
   3 -11   2   84.85   13.28
  -3  11  -3   13.04    6.31
   3  11   3    3.12    2.02
   3 -11   3    9.54    5.56
  -3 -11  -3    5.77    4.47
   3  11   4   27.04    7.22
  -3  11  -4   33.27    8.33
  -3 -11  -4   17.27    6.38
   3 -11   4   46.87   10.57
  -3  11  -5   45.41    9.73
  -3 -11  -5   57.84   11.02
   3  11   5   46.27    8.53
   3 -11   5   33.25    8.13
   3 -11   5   36.94    7.83
  -3  11  -6    9.97    5.53
   3  11   6   10.46    4.20
   3 -11   6    9.94    5.09
  -3  11  -7   52.28    9.59
   3  11   7   60.75    9.51
   3 -11   7   72.75   12.99
   3 -11   8   29.50    9.39
  -3  11  -8   14.86    5.58
   3  11   8   21.50    6.12
  -3  11  -9   24.91    7.14
   3  11   9   22.75    6.03
   3 -11   9   39.19    9.90
  -3  11 -10   19.90    6.89
   3 -11  10   23.45    8.77
   3  11  10   19.89    6.39
   3  11  10   25.86    6.16
  -3  11 -11    2.02    3.63
   3  11  11   15.04    6.71
   3 -11  11    9.91    6.19
  -3  11 -12   79.82   12.59
   3 -11  12   62.24   12.35
   3  11  12   74.40   12.84
   3 -11  13   37.75   10.19
   3  11  13   56.26   11.33
   3 -11  14   15.32    7.77
   3  11  14   29.61    9.54
   3  11  15   16.01    7.31
  -3 -12  17   10.11    5.24
  -3 -12  16   14.08    6.83
  -3 -12  16   11.60    5.72
  -3 -12  15    2.71    3.90
  -3 -12  15    0.17    5.82
  -3  12  15   -3.14    4.47
  -3 -12  14   -0.20    4.15
  -3 -12  14    2.16    4.13
  -3  12  14    7.67    5.44
   3  12 -14    2.47    3.70
  -3  12  13   83.36   14.10
  -3 -12  13   70.94   13.49
   3  12 -13   90.49   13.30
  -3 -12  13   66.35   11.95
  -3 -12  12   -0.16    5.06
   3  12 -12    7.77    4.78
  -3  12  12    7.69    5.30
  -3  12  12    2.34    3.63
  -3 -12  12    0.17    2.82
   3  12 -11   26.03    6.68
  -3 -12  11   36.28    9.92
  -3  12  11   33.40    8.63
  -3  12  11   31.98    8.55
  -3 -12  11   32.24    8.13
  -3 -12  10   12.46    5.05
   3  12 -10   17.54    6.07
  -3 -12  10   14.42    7.56
  -3  12  10   11.85    5.50
  -3  12  10   12.08    5.06
  -3 -12   9  144.05   19.17
   3  12  -9  163.20   17.23
  -3  12   9  175.32   18.34
  -3 -12   9  180.28   17.51
  -3  12   9  152.34   16.28
   3  12  -8    6.99    4.25
  -3 -12   8    4.54    5.40
  -3  12   8    3.07    2.45
   3 -12  -8    0.50    3.67
  -3  12   8    1.66    3.65
  -3 -12   8   10.46    4.80
   3  12  -7  159.47   16.78
   3 -12  -7  180.31   22.27
  -3 -12   7  136.57   15.08
  -3  12   7  158.90   16.80
  -3  12   7  123.44   14.63
  -3 -12   7  135.55   18.46
   3  12  -6   20.25    6.76
  -3 -12   6    9.05    5.73
  -3  12   6    1.08    3.89
  -3 -12   6   16.31    5.46
   3 -12  -6   13.16    8.16
  -3  12   6   11.14    4.55
   3  12  -5  123.64   14.60
  -3 -12   5  147.18   19.58
   3 -12  -5  135.21   18.96
  -3  12   5  135.54   14.68
  -3 -12   5  106.89   12.78
  -3  12   5  124.42   15.02
   3  12  -4   -2.40    2.89
  -3 -12   4   -0.60    3.82
   3 -12  -4    4.15    5.23
  -3  12   4    0.15    1.66
  -3  12   4    2.99    3.11
  -3 -12   4    1.21    2.34
   3  12  -3   15.15    5.74
  -3  12   3   17.67    5.96
   3 -12  -3   15.69    7.44
  -3  12   3   15.84    5.50
  -3 -12   3   15.39    5.58
  -3  12   2   46.83    9.75
  -3 -12   2   74.34   11.18
   3  12  -2   83.72   12.15
   3 -12  -2   76.51   13.84
  -3 -12   1   28.83    7.26
   3  12  -1   26.18    7.28
  -3  12   1   35.22    8.40
   3 -12  -1   34.71   10.23
  -3 -12   0   -1.69    3.21
   3  12   0    0.02    1.74
  -3  12   0   -3.06    3.86
   3 -12   0    4.37    4.18
   3  12   1   26.31    7.27
   3 -12   1   23.02    7.32
  -3  12  -1   30.97    8.08
  -3 -12  -1   22.21    5.82
   3  12   2    0.09    2.74
  -3  12  -2    5.31    4.05
  -3 -12  -2    8.52    5.68
   3 -12   2   12.35    5.96
  -3 -12  -3  230.31   20.78
   3 -12   3  173.84   19.79
   3  12   3  193.34   18.57
  -3  12  -3  214.90   20.13
  -3  12  -4    6.84    5.86
   3  12   4    5.36    3.26
  -3 -12  -4   12.70    5.15
   3 -12   4   11.91    5.97
  -3  12  -5  228.89   20.76
  -3 -12  -5  253.03   22.93
   3  12   5  239.20   20.38
   3 -12   5  223.99   22.25
  -3  12  -6   25.63    7.37
  -3 -12  -6   24.22    8.47
   3 -12   6   34.24    9.05
   3  12   6   33.58    7.99
  -3  12  -7   72.53   12.26
   3  12   7   73.98   11.37
   3 -12   7   61.34   11.41
  -3  12  -8    9.09    3.98
   3  12   8   10.52    4.77
   3 -12   8   12.46    6.37
  -3  12  -9   22.03    6.40
   3  12   9   37.17    7.96
   3 -12   9   18.35    6.85
  -3  12 -10   60.92   11.76
   3 -12  10   46.98   11.90
   3  12  10   55.91    9.72
  -3  12 -11   -1.38    2.91
   3 -12  11    6.27    3.44
  -3  12 -12   11.88    6.16
   3 -12  12   16.43    8.56
  -3 -13  16   44.75   10.44
  -3 -13  15   78.16   15.44
  -3 -13  15   84.77   13.94
  -3 -13  14   23.37    9.76
   3  13 -14   15.46    5.83
  -3  13  14   16.73    6.49
  -3 -13  14   28.91    9.22
  -3 -13  13  122.30   18.77
   3  13 -13   84.31   12.85
  -3  13  13   96.83   15.34
  -3 -13  13   81.19   13.54
  -3  13  12   51.91   10.74
   3  13 -12   66.33   11.72
  -3 -13  12   54.16   11.11
  -3  13  11   22.96    7.86
  -3 -13  11   40.03   11.56
   3  13 -11   26.55    7.79
  -3  13  11   17.82    6.63
  -3 -13  11   32.77    8.63
   3  13 -10   -3.13    4.08
  -3 -13  10   -0.32    4.69
   3 -13 -10   -0.37    4.03
  -3 -13  10   10.21    5.19
  -3  13  10    2.66    3.07
   3  13  -9    3.56    4.67
  -3 -13   9    9.03    6.80
  -3  13   9   -1.51    2.82
   3 -13  -9    5.44    4.14
  -3  13   9   -0.29    3.57
  -3 -13   9    0.12    2.32
   3  13  -8   13.06    5.62
  -3 -13   8   11.88    5.96
  -3  13   8   22.61    6.37
  -3  13   8   10.73    5.03
  -3 -13   8   15.61    5.67
   3  13  -7   19.10    7.11
  -3 -13   7   13.08    8.02
  -3  13   7    9.07    4.13
   3 -13  -7   11.61    7.09
  -3 -13   7    7.19    4.03
  -3  13   7   15.96    5.31
   3  13  -6   11.08    4.03
  -3 -13   6   18.91    7.93
  -3  13   6   22.66    7.48
   3 -13  -6   33.43   10.48
  -3 -13   6   24.83    6.83
  -3  13   6   11.86    5.10
  -3 -13   5   92.04   16.66
   3  13  -5   57.68   10.63
   3 -13  -5   75.86   15.50
  -3 -13   5   64.83   10.36
  -3  13   5   80.51   11.99
  -3  13   5   60.59   11.72
   3  13  -4   52.40   10.39
  -3  13   4   61.37   11.01
  -3 -13   4   69.66   15.07
   3 -13  -4   85.68   15.73
  -3 -13   4   70.23   10.91
  -3  13   4   68.15   10.50
   3  13  -3  141.96   16.73
  -3 -13   3  143.32   16.06
  -3  13   3  134.72   16.46
   3 -13  -3  152.46   20.02
  -3 -13   2  127.35   15.32
   3  13  -2  165.58   17.94
   3 -13  -2  138.90   19.66
  -3  13   2  130.44   15.94
  -3  13   1   44.72    9.42
   3  13  -1   61.08   11.34
   3 -13  -1   62.29   13.33
  -3 -13   1   54.77   10.23
   3  13   0  106.23   14.36
   3 -13   0   96.73   16.26
  -3 -13   0   85.15   12.84
  -3  13   0   97.61   14.68
   3  13   1   14.62    4.97
  -3  13  -1   19.44    6.27
   3 -13   1   23.62    8.22
  -3 -13  -1   27.44    7.81
  -3 -13  -2   40.48    9.50
   3  13   2   37.37    8.74
  -3  13  -2   27.41    8.36
   3 -13   2   39.33   10.15
   3  13   3   17.09    5.23
  -3  13  -3    4.86    4.12
   3 -13   3   11.42    5.70
   3  13   4    5.44    4.08
  -3  13  -4    7.79    5.64
  -3 -13  -4    6.21    6.31
   3 -13   4   -0.53    3.54
   3  13   5    9.87    4.58
  -3 -13  -5    3.03    3.16
   3 -13   5   11.32    5.48
  -3  13  -5   20.34    7.20
  -3  13  -6   24.61    7.71
   3  13   6   17.30    6.31
  -3 -13  -6   12.91    7.03
   3 -13   6   11.37    6.94
   3 -13   7   19.58    7.75
  -3  13  -7   27.78    8.02
   3  13   7   36.39    8.99
  -3 -13  -7    9.29    5.52
  -3  13  -8   76.58   12.77
  -3 -13  -8   57.48   12.66
   3  13   8   55.93   10.54
   3 -13   8   74.44   14.11
  -3  13  -9   55.23   11.66
   3  13   9   44.58    9.76
   3 -13   9   63.43   13.29
  -3  13 -10   95.66   14.93
   3 -13  10  105.26   17.11
   3 -13  11   95.00   16.59
  -3  13 -11   68.92   12.35
  -3  13 -12   51.17   11.11
   3  14 -14   19.69    7.52
  -3 -14  13   32.26   11.17
   3  14 -13   22.99    8.51
  -3 -14  13   11.27    6.07
  -3 -14  12  173.17   23.19
  -3  14  12  173.12   21.06
   3 -14 -12  180.21   25.73
   3  14 -12  160.32   18.97
  -3 -14  12  158.15   19.01
  -3 -14  11    5.81    7.20
  -3 -14  11    0.65    3.41
   3  14 -11   -1.11    2.90
   3 -14 -11    9.33    8.87
  -3  14  11    2.82    4.65
  -3  14  11   -1.82    3.52
  -3 -14  10   73.83   15.08
  -3  14  10   55.10   10.93
   3  14 -10   72.27   12.63
  -3  14  10   51.23   11.20
  -3 -14  10   51.62   10.26
   3 -14 -10   45.05   13.74
   3  14  -9   24.12    8.76
  -3 -14   9    5.09    6.04
   3 -14  -9   32.95   11.50
  -3  14   9   11.84    6.58
  -3 -14   9   15.80    6.84
  -3  14   9   18.54    7.49
  -3 -14   8  104.43   14.54
  -3 -14   8   91.66   16.32
   3  14  -8  117.45   16.35
  -3  14   8  105.01   15.06
   3 -14  -8  124.91   21.13
  -3  14   8  108.37   14.85
   3  14  -7    2.96    4.14
  -3 -14   7    9.14    6.97
  -3  14   7   -4.47    3.37
  -3  14   7    3.98    4.32
   3 -14  -7    0.25    6.12
  -3 -14   7    4.39    3.01
  -3 -14   6   84.53   16.74
   3 -14  -6   55.81   13.54
  -3  14   6   69.94   12.36
   3  14  -6   87.80   14.10
  -3 -14   6   69.00   11.66
  -3  14   6   61.83   11.45
  -3 -14   5   -0.08    3.69
   3  14  -5   -1.37    3.14
  -3 -14   5    4.65    4.61
  -3  14   5    2.14    3.65
   3 -14  -5   12.02    8.43
  -3 -14   4   14.16    7.60
   3  14  -4   28.68    8.04
  -3  14   4   33.06    7.57
   3 -14  -4   29.99   10.59
  -3 -14   4   23.93    6.99
   3  14  -3    6.13    5.42
  -3  14   3    6.31    5.44
   3 -14  -3   -1.23    4.53
  -3 -14   3    3.41    4.31
   3  14  -2    1.43    2.61
  -3  14   2   -0.53    2.76
   3 -14  -2   10.21    7.37
  -3 -14   2    1.90    3.85
   3 -14  -1    0.86    3.83
  -3 -14   1    2.49    3.62
   3  14  -1   -0.16    2.94
  -3 -14   0  109.93   15.16
   3  14   0  125.44   16.20
   3 -14   0  147.84   20.14
  -3  14   0  124.35   16.60
   3  14   1   -0.19    3.07
  -3  14  -1   -6.13    5.30
  -3 -14  -1    3.90    3.76
   3 -14   1   -0.66    2.90
   3  14   2  104.92   14.77
  -3 -14  -2   99.74   14.93
   3 -14   2   98.49   16.27
  -3  14  -2  127.22   17.44
   3  14   3    8.70    5.93
  -3  14  -3    9.91    5.79
  -3 -14  -3    3.76    2.80
   3 -14   3    0.27    4.04
   3  14   4   53.21   10.82
  -3  14  -4   68.53   12.41
  -3 -14  -4   59.80   11.91
   3 -14   4   52.20   12.49
  -3  14  -5   21.66    7.22
   3  14   5   15.25    6.60
   3 -14   5   23.47    9.14
  -3 -14  -5   18.82    7.38
  -3  14  -6  270.71   25.52
   3  14   6  335.89   26.65
   3 -14   6  283.98   27.85
   3  14   7    2.47    2.58
  -3  14  -7   -0.27    4.03
   3 -14   7   -2.23    4.07
   3  14   8    4.83    4.50
  -3  14  -8   17.28    8.18
   3 -14   8    9.70    5.46
  -3  14  -9    4.63    4.10
   3  14   9    7.51    4.76
   3 -14   9    3.43    4.59
  -3  14 -10   10.70    6.95
  -3  14 -11   -0.73    3.68
  -3 -15  12   17.67    8.58
  -3 -15  11    3.42    4.43
   3  15 -10    4.98    4.49
  -3  15  10    1.68    4.84
  -3 -15  10    4.24    6.28
  -3  15  10    5.93    5.50
  -3 -15   9    6.12    6.59
   3  15  -9   -2.04    3.07
   3 -15  -9   -0.19    3.99
  -3  15   9    5.61    4.99
  -3  15   9    3.16    5.00
  -3 -15   8    8.23    7.91
   3  15  -8   17.57    7.78
  -3  15   8   10.23    5.18
   3 -15  -8    4.18    6.65
  -3  15   8    5.37    3.52
  -3 -15   7   36.99   12.43
   3  15  -7   31.21    9.30
   3 -15  -7   52.38   13.30
  -3  15   7   38.35    9.82
  -3 -15   6   35.34   12.80
   3  15  -6   20.75    8.26
  -3  15   6   21.04    8.14
   3 -15  -6   14.29    7.33
  -3 -15   5    0.14    4.06
  -3  15   5    4.81    4.95
   3 -15  -5    6.86    7.10
   3  15  -5    4.12    4.32
  -3 -15   4  101.95   20.06
  -3  15   4  105.98   16.61
   3  15  -4  115.02   16.42
   3 -15  -4  107.18   19.00
  -3 -15   3   24.26   10.22
   3  15  -3   19.46    7.54
  -3  15   3   13.95    6.79
   3 -15  -3   18.62    8.46
   3 -15  -2  131.13   20.62
   3  15  -2  147.32   18.67
  -3  15   2  134.08   17.91
   3  15  -1   77.88   13.91
   3 -15  -1   54.34   13.49
  -3  15   1   90.88   14.53
   3  15   0   47.47   10.65
  -3  15   0   25.32    8.61
   3 -15   0   45.73   12.01
   3  15   1   12.08    6.08
   3 -15   1    5.25    5.94
  -3  15  -1    6.27    4.64
   3  15   2   49.82   11.09
  -3  15  -2   36.47    9.96
   3 -15   2   29.69    9.49
   3  15   3   22.50    7.50
  -3  15  -3   25.95    7.95
   3  15   4    6.61    5.76
  -3  15  -4    1.57    4.17
   3 -15   4    3.53    4.53
  -3  15  -5   64.02   13.63
   3  15   5   33.15    8.45
   3 -15   5   51.47   12.81
  -3  15  -6    8.91    6.60
   3  15   6    1.58    3.75
   3 -15   6    2.65    5.11
  -3  15  -7    0.85    5.37
   3  15   7    5.38    3.95
   3  15   8  147.22   18.25
  -3  16   7   47.59   11.34
  -3 -16   7   49.95   14.17
  -3 -16   6   14.20    8.82
  -3  16   6   13.50    8.69
  -3 -16   5   65.52   15.81
  -3  16   5   43.44   11.26
  -3 -16   4   24.31   11.90
  -3  16   4   18.50    7.31
   3 -16  -4   10.15    7.74
  -3 -16   3    0.45    5.99
   3 -16  -3   -0.85    3.57
  -3  16   2    7.10    5.33
   3 -16  -2    3.81    5.60
   3  16  -1   35.15    9.64
  -3  16   1   21.26    7.83
   3 -16  -1   39.07   12.08
   3 -16   0   -2.19    4.91
   3  16   0    5.58    3.84
   3  16   1   50.54   11.43
   3 -16   1   42.42   11.66
   3  16   2    1.22    4.65
  -4   0  24    2.45    4.68
  -4   0  23   -0.75    3.35
  -4   0  22   17.38    7.03
  -4   0  21    2.93    4.34
  -4   0  20   35.03    8.31
  -4   0  19   -1.14    3.22
  -4   0  18  260.47   21.52
  -4   0  17   -1.63    2.39
  -4   0  16  203.57   17.85
  -4   0  15    0.49    2.38
  -4   0  14   63.40    5.20
  -4   0  14   50.01    8.59
  -4   0  13   -0.91    1.10
  -4   0  13   -0.37    1.40
  -4   0  12  107.03   11.48
  -4   0  12   78.90    6.70
  -4   0  11    0.02    1.32
  -4   0  11    1.64    2.81
  -4   0  10    9.44    2.82
  -4   0  10   14.84    4.16
  -4   0   9   -0.14    1.07
  -4   0   9   -0.79    2.10
  -4   0   8  299.49   16.06
  -4   0   8  275.44   13.59
  -4   0   7   -1.02    1.41
  -4   0   7   -0.81    1.55
  -4   0   6  644.41   21.83
  -4   0   6  689.02   21.68
   4   0  -5    0.25    0.88
  -4   0   5   -2.36    1.59
  -4   0   5   -0.22    1.18
   4   0  -4 1556.38   21.19
  -4   0   4 1562.51   31.32
  -4   0   4 1563.65   33.05
  -4   0   3    0.84    1.13
  -4   0   3   -2.22    2.28
   4   0  -2  412.03   15.80
   4   0  -2  420.49   11.58
  -4   0   2  419.55   14.79
  -4   0   2  412.57   17.29
  -4   0   1   -1.33    2.56
   4   0  -1    2.86    2.04
  -4   0   1    0.38    0.67
   4   0  -1    0.10    0.58
  -4   0   0  371.76   12.98
   4   0   0  369.20   10.37
  -4   0   0  397.42   17.04
  -4   0  -1   -1.23    1.10
  -4   0  -1    1.43    1.40
  -4   0  -1    1.52    1.10
   4   0   1    1.43    1.07
  -4   0  -2   75.22    5.81
  -4   0  -2   71.76    6.18
  -4   0  -2   75.65    4.48
   4   0   2   79.21    6.03
  -4   0  -2   78.18    7.63
  -4   0  -3    1.73    1.75
  -4   0  -3    1.15    0.95
   4   0   3   -1.15    0.80
  -4   0  -4  370.13    9.97
   4   0   4  384.53   14.52
  -4   0  -5   -1.89    1.23
   4   0   5    0.82    1.32
  -4   0  -5    0.78    0.94
  -4   0  -6  272.10   14.65
  -4   0  -6  257.84    9.65
   4   0   6  273.56   13.98
  -4   0  -7   -0.78    1.42
  -4   0  -7    1.26    1.23
   4   0   7   -0.41    0.82
   4   0   7   -1.60    1.73
  -4   0  -8  314.42   15.78
   4   0   8  325.62   17.07
   4   0   8  342.67   12.19
  -4   0  -9   -2.01    2.11
   4   0   9    0.43    1.04
   4   0   9    0.42    1.87
  -4   0 -10  145.74   10.78
   4   0  10  158.81    9.30
   4   0  10  161.83   13.21
   4   0  11    1.85    2.21
   4   0  11    0.33    0.89
  -4   0 -11    0.44    1.80
   4   0  12  279.63   13.82
   4   0  12  266.41   18.68
   4   0  13    0.27    1.55
   4   0  14   29.91    7.16
   4   0  15    0.69    3.44
   4   0  16    2.00    3.63
   4   0  17   -3.71    3.27
   4   0  18   11.19    6.15
   4   0  19   -0.35    3.22
  -4  -1  24   66.11   13.18
  -4  -1  23   -0.96    3.56
  -4   1  23   -2.33    4.57
  -4  -1  22   36.50    9.10
  -4   1  22   20.28    6.98
  -4  -1  21  173.53   19.30
  -4   1  21  167.37   18.85
  -4  -1  20   17.57    6.03
  -4   1  20   12.58    5.02
  -4  -1  19   16.21    6.22
  -4  -1  19   20.36    6.69
  -4   1  19   16.00    5.46
  -4  -1  18   -0.32    3.00
  -4   1  18    4.71    4.22
  -4  -1  18    2.48    2.28
  -4  -1  17    1.12    2.06
  -4  -1  17   -0.24    3.36
  -4   1  17    2.00    2.12
  -4  -1  16   12.72    4.72
  -4   1  16    6.56    2.88
  -4  -1  15   82.57   11.06
  -4   1  15   73.05   10.56
  -4  -1  15   90.54   10.78
  -4   1  14   77.70    5.50
  -4  -1  14   82.42   10.58
  -4   1  14   73.44   10.16
  -4  -1  14   74.17    6.38
  -4  -1  14   72.16    9.24
  -4   1  13   65.47    5.50
  -4  -1  13   66.10    9.48
  -4   1  13   69.49    9.34
  -4  -1  13   70.28    6.52
  -4  -1  13   75.28    9.00
  -4  -1  12    8.19    2.92
  -4  -1  12   12.63    3.11
  -4   1  12    9.71    2.59
  -4  -1  12   15.16    4.23
  -4   1  12    9.11    3.82
  -4   1  11   61.79    6.03
  -4  -1  11   57.65    8.43
  -4   1  11   44.51    7.22
  -4  -1  11   53.27    6.06
  -4  -1  11   54.95    7.01
  -4   1  10  551.71   18.80
  -4  -1  10  549.34   24.49
  -4   1  10  562.77   23.99
  -4  -1  10  587.52   20.59
  -4  -1  10  521.52   19.60
  -4  -1   9  332.63   18.39
  -4   1   9  356.19   18.37
  -4   1   9  334.85   14.64
  -4  -1   9  343.66   14.89
  -4  -1   8  227.88   11.52
  -4   1   8  205.48   11.87
  -4  -1   8  205.95   14.42
  -4   1   8  217.01   13.86
   4   1  -8  198.98   10.59
  -4  -1   7  296.38   16.06
  -4   1   7  311.60   15.40
   4   1  -7  276.17   12.11
  -4   1   7  293.75   13.95
   4   1  -6  181.53    8.53
  -4  -1   6  172.34   12.01
  -4   1   6  199.63   11.83
   4   1  -6  193.85   10.22
  -4   1   6  197.10   11.65
  -4  -1   5   42.53    5.95
  -4   1   5   38.75    4.98
   4   1  -5   40.14    4.86
   4   1  -5   42.49    3.55
  -4   1   5   38.44    5.42
  -4  -1   4   26.83    4.78
  -4   1   4   22.95    4.00
   4   1  -4   25.34    3.92
  -4   1   4   28.39    4.93
   4   1  -4   23.40    2.28
   4   1  -3    5.95    1.47
  -4   1   3    8.28    2.29
  -4   1   3    7.61    1.96
  -4  -1   2  145.87    9.72
   4  -1  -2  173.86    9.32
  -4   1   2  137.17   10.14
  -4   1   2  143.25    7.92
   4  -1  -2  160.27    8.95
   4   1  -2  148.86    9.02
  -4  -1   1   22.00    3.66
   4  -1  -1   24.47    3.42
  -4   1   1    7.93    2.15
  -4   1   1   11.18    2.01
   4   1  -1   19.63    3.23
   4  -1  -1   16.64    3.00
   4  -1   0  413.14   13.02
  -4  -1   0  412.10   15.92
  -4   1   0  412.60   11.08
  -4  -1   0  415.33    9.65
   4   1   0  394.38   14.78
  -4   1   0  451.18   15.64
   4  -1   0  429.18   13.67
   4   1   0  420.56    8.15
  -4   1   0  379.93   16.62
  -4   1  -1  183.62   11.73
  -4  -1  -1  178.24   10.42
   4   1   1  192.87    6.64
  -4   1  -1  197.88   10.47
   4  -1   1  175.14    8.86
  -4  -1  -1  187.43    7.46
  -4   1  -1  182.88    6.62
  -4   1  -2  680.49   11.28
  -4   1  -2  614.72    9.70
  -4   1  -2  642.92   22.04
  -4  -1  -2  636.48   15.41
   4  -1   2  628.33   17.80
   4   1   2  675.05   14.66
  -4  -1  -2  638.67   15.13
  -4  -1  -2  617.85   22.28
  -4   1  -3  319.99   15.75
  -4   1  -3  318.18    7.22
  -4  -1  -3  315.28   11.06
  -4   1  -3  313.45    6.09
  -4  -1  -3  304.11   11.87
   4  -1   3  326.02   13.56
   4   1   3  311.52   11.06
  -4  -1  -3  312.29   16.03
  -4   1  -4 1315.46   15.38
  -4   1  -4 1292.79   31.96
  -4   1  -4 1323.88   12.99
  -4  -1  -4 1399.37   23.47
   4  -1   4 1356.96   29.60
  -4  -1  -4 1341.47   32.74
  -4   1  -5  809.33   25.48
  -4   1  -5  834.27   11.43
  -4  -1  -5  791.20   25.16
   4  -1   5  782.94   23.71
   4   1   5  761.19   20.68
  -4   1  -6   18.99    2.42
  -4   1  -6   12.88    3.89
   4   1   6   24.67    3.76
  -4  -1  -6   17.86    3.85
   4   1   6   20.90    4.45
   4  -1   6   15.46    4.10
   4  -1   7  164.88    6.27
  -4   1  -7  182.08   12.21
  -4   1  -7  169.64    6.97
   4   1   7  161.44    9.14
   4  -1   7  176.89   12.38
   4   1   7  169.70   11.25
  -4  -1  -7  183.01   12.14
   4   1   8    1.71    1.29
  -4  -1  -8    3.25    2.63
  -4   1  -8    0.27    0.84
  -4   1  -8    0.27    1.22
   4  -1   8    2.71    1.26
   4   1   8    2.33    1.34
   4  -1   8    0.76    1.17
  -4  -1  -9   57.97    6.99
  -4   1  -9   56.28    6.75
   4  -1   9   58.00    4.66
   4   1   9   64.92    6.29
   4  -1   9   72.86    8.64
   4   1   9   57.07    7.51
   4   1  10    2.04    2.14
  -4  -1 -10    0.07    1.51
  -4   1 -10    0.38    1.17
   4  -1  10    3.33    1.75
   4   1  10    0.61    1.85
   4  -1  10   -0.99    1.36
  -4  -1 -11   38.39    5.32
  -4   1 -11   34.28    5.42
   4  -1  11   42.47    4.72
   4   1  11   37.78    5.37
   4   1  11   38.72    6.79
   4  -1  11   30.43    6.23
   4   1  12  104.22   11.40
   4   1  12  137.80   10.46
   4  -1  12  106.63   12.04
   4   1  13   43.93    6.49
   4   1  13   24.74    5.76
   4  -1  13   44.07    7.97
   4   1  14   51.79    9.27
   4  -1  14   49.96    8.97
   4  -1  15  145.08   16.20
   4   1  15  128.49   14.51
   4  -1  16   88.88   13.32
   4   1  16   87.84   12.53
   4   1  17   88.13   13.31
   4  -1  17   92.19   14.12
   4  -1  18    1.89    3.04
   4   1  18   10.22    6.16
   4  -1  19   36.74    9.40
   4   1  19   31.60    8.55
   4   1  20    4.16    5.04
  -4  -2  24   24.11    8.41
  -4  -2  23    0.60    3.05
  -4   2  23    5.78    5.48
  -4  -2  22   39.72   10.00
  -4  -2  22   54.86   11.62
  -4   2  22   22.41    7.38
  -4  -2  21   47.89   10.49
  -4  -2  21   42.35    9.69
  -4   2  21   39.03    9.37
  -4  -2  20   33.56    8.79
  -4  -2  20   29.88    7.58
  -4   2  20   43.96    9.86
  -4  -2  19   41.98    8.83
  -4  -2  19   47.85    9.91
  -4   2  19   43.74    9.04
  -4   2  18   76.00   11.78
  -4  -2  18   50.93    9.37
  -4  -2  18   64.34   10.41
  -4  -2  17  362.08   24.72
  -4   2  17  341.26   24.30
  -4  -2  17  321.13   22.31
  -4  -2  16   25.52    6.33
  -4  -2  16   18.17    6.07
  -4   2  16   20.67    5.71
  -4  -2  15  171.29   14.62
  -4  -2  15  171.86   16.23
  -4   2  15  176.25   16.37
  -4  -2  14    3.94    3.10
  -4  -2  14    7.15    3.03
  -4   2  14    6.31    4.36
  -4  -2  14    7.94    2.54
  -4   2  14    7.59    1.96
  -4  -2  13  249.44   16.07
  -4  -2  13  238.83   17.80
  -4   2  13  223.75   10.33
  -4   2  13  221.65   16.75
  -4  -2  13  213.02   12.32
  -4   2  12  203.93   10.54
  -4  -2  12  182.36   15.32
  -4   2  12  211.87   16.01
   4   2 -12  188.40   10.20
  -4  -2  12  198.25   13.43
  -4  -2  11    3.51    2.75
  -4  -2  11    5.44    2.46
   4   2 -11    4.38    2.14
  -4   2  11    5.34    2.25
  -4   2  11    4.29    2.72
  -4  -2  10  316.16   18.97
   4   2 -10  321.29   13.89
  -4   2  10  305.45   17.60
  -4   2  10  317.51   14.03
  -4  -2  10  305.66   14.55
  -4   2   9  211.39   11.61
  -4   2   9  207.97   13.95
  -4  -2   9  192.52   10.95
   4   2  -9  190.95   10.55
  -4   2   8   48.02    5.75
  -4  -2   8   46.75    6.68
  -4   2   8   41.35    6.00
   4   2  -8   52.06    5.75
  -4  -2   8   46.21    5.06
  -4  -2   7  237.23   15.22
  -4   2   7  245.74   12.90
  -4   2   7  247.41   13.94
   4   2  -7  227.17   11.47
  -4  -2   7  227.02    9.94
  -4   2   6  128.11    9.47
  -4  -2   6  123.33   10.79
  -4   2   6  120.25    9.29
   4   2  -6  126.24    8.68
   4   2  -6  106.89    6.46
  -4  -2   6  119.59    6.50
  -4  -2   5  724.08   25.23
  -4   2   5  690.87   20.51
   4   2  -5  679.78   20.13
   4   2  -5  687.64   14.10
  -4  -2   5  679.12   13.37
  -4  -2   4   12.48    3.41
  -4   2   4   10.69    2.93
   4   2  -4   10.89    2.76
  -4   2   4   11.52    2.61
   4   2  -4    9.00    1.37
  -4   2   3  396.75   17.06
  -4  -2   3  389.82   17.83
  -4   2   3  366.20   13.09
   4   2  -3  370.22   14.74
  -4   2   2   55.40    6.64
  -4  -2   2   53.27    6.68
   4  -2  -2   58.28    5.22
  -4   2   2   53.78    4.65
   4  -2  -2   57.21    6.06
   4   2  -2   57.49    5.90
  -4  -2   1  242.33   13.86
   4  -2  -1  228.89    9.44
   4  -2  -1  241.08   12.14
  -4   2   1  228.09    8.66
  -4   2   1  236.77   13.39
   4   2  -1  245.38   12.31
   4  -2   0   52.35    4.11
  -4   2   0   60.88    7.01
  -4   2   0   59.36    3.77
  -4  -2   0   66.43    7.08
   4  -2   0   54.35    5.61
   4   2   0   40.69    5.04
  -4   2  -1  324.34    7.03
   4  -2   1  309.92   13.81
  -4  -2  -1  324.42    8.44
  -4   2  -1  313.89   15.63
   4   2   1  296.31   13.82
   4   2   1  318.76    7.92
   4   2   2  155.84    9.87
  -4   2  -2  144.49   10.51
   4   2   2  156.03    6.60
   4  -2   2  150.96    9.60
  -4  -2  -2  155.77    7.01
  -4   2  -3   57.44    6.90
   4   2   3   44.21    5.35
   4  -2   3   51.38    6.22
  -4  -2  -3   45.80    4.41
   4   2   3   45.71    4.33
   4  -2   4  184.29   11.58
   4   2   4  184.26    9.30
   4   2   4  188.70   10.87
  -4   2  -5   29.00    4.97
   4   2   5   31.84    4.42
   4  -2   5   34.34    5.56
   4  -2   6  135.77   11.01
  -4   2  -6  144.35   11.06
   4   2   6  144.39    9.24
  -4  -2  -6  157.31   11.66
   4   2   6  168.87   10.43
  -4   2  -7  179.25   12.47
   4   2   7  148.50   10.37
  -4  -2  -7  164.18   11.93
   4   2   7  162.65   10.02
   4  -2   7  149.23   12.02
  -4  -2  -8    6.42    1.76
  -4   2  -8    6.53    1.37
  -4   2  -8    6.95    2.37
   4   2   8    8.93    2.91
   4   2   8   10.40    3.25
   4  -2   8    9.04    3.74
  -4  -2  -9  208.92   13.22
   4   2   9  234.89   13.22
  -4   2  -9  196.41   13.04
   4  -2   9  233.02    7.36
   4  -2   9  242.27   16.55
   4   2   9  208.60   13.92
   4   2  10    6.53    3.37
   4  -2  10    8.16    3.35
  -4  -2 -10    5.80    2.99
   4  -2  10    5.07    1.45
  -4   2 -10    3.86    1.98
   4   2  10    4.51    1.89
  -4  -2 -11  325.18   16.02
  -4   2 -11  317.33   16.04
   4   2  11  290.61   15.85
   4  -2  11  307.09   19.99
   4   2  11  293.86   18.43
   4   2  12   35.31    6.65
  -4   2 -12   31.14    5.30
   4   2  12   38.17    6.04
   4  -2  12   33.61    6.87
   4   2  13  193.95   13.95
   4  -2  13  200.09   17.38
   4   2  13  193.47   16.58
   4  -2  14   -1.05    2.65
   4   2  14    5.94    3.85
   4   2  14   -0.69    2.33
   4  -2  15   94.35   12.93
   4   2  15   80.74   11.92
   4  -2  16    8.74    5.26
   4   2  16    1.85    2.44
   4  -2  17   -0.53    3.05
   4   2  17    1.82    3.32
   4  -2  18    2.46    3.72
   4   2  18    6.37    4.92
   4  -2  19   11.46    6.78
  -4  -3  24   34.50    9.54
  -4  -3  23   61.64   12.96
  -4   3  23   70.88   13.38
  -4  -3  23   68.70   13.48
  -4  -3  22   17.19    6.56
  -4   3  22   30.87    8.88
  -4  -3  22   12.24    6.23
  -4  -3  21   83.99   14.04
  -4   3  21   88.69   14.24
  -4  -3  21   81.85   13.68
  -4  -3  20   13.29    5.43
  -4   3  20    6.37    3.79
  -4  -3  20   12.52    6.29
  -4   3  19   22.78    6.85
  -4  -3  19   31.97    8.38
  -4  -3  19   25.10    7.62
  -4  -3  18   -3.74    3.80
  -4  -3  18    3.23    4.27
  -4   3  18    2.71    2.56
  -4  -3  17   25.44    6.79
  -4  -3  17   31.27    7.93
  -4   3  17   25.26    6.91
  -4  -3  16  116.79   14.05
  -4   3  16   85.67   11.94
  -4  -3  16   85.47   10.81
  -4  -3  15    1.03    1.36
  -4  -3  15   -3.42    3.64
  -4   3  15    1.26    2.05
  -4  -3  14   26.36    7.03
   4   3 -14   13.35    2.98
  -4   3  14   14.65    2.75
  -4   3  14   18.92    5.67
  -4  -3  14    5.87    2.92
  -4  -3  13  487.47   26.21
   4   3 -13  532.11   18.56
  -4   3  13  558.57   17.29
  -4   3  13  569.36   27.14
  -4  -3  13  501.59   22.77
  -4  -3  12    4.69    2.88
  -4  -3  12    8.33    4.09
   4   3 -12    6.40    2.42
  -4   3  12    0.42    2.31
  -4   3  12    1.77    1.34
   4   3 -11  799.34   22.70
  -4  -3  11  776.75   31.62
  -4   3  11  801.98   22.28
  -4   3  11  853.11   30.85
  -4  -3  11  808.74   25.82
  -4   3  10   35.98    4.94
  -4  -3  10   25.02    5.56
  -4   3  10   38.43    6.59
   4   3 -10   36.67    4.96
  -4  -3  10   30.82    4.94
  -4  -3   9  298.15   19.06
  -4   3   9  271.20   16.28
   4   3  -9  308.22   14.18
  -4   3   9  274.93   13.60
  -4  -3   9  282.79   13.56
  -4  -3   8   13.72    2.91
  -4  -3   8   14.57    4.32
   4   3  -8   18.29    3.66
  -4   3   8   21.91    4.10
  -4   3   8   19.99    4.40
   4   3  -7  204.08   11.59
  -4   3   7  178.77   12.00
  -4   3   7  190.12   11.50
  -4  -3   7  203.93    9.68
  -4  -3   6    1.50    1.13
   4   3  -6    1.08    1.44
  -4  -3   6    3.90    3.01
  -4   3   6    3.93    1.14
  -4   3   6    1.27    1.22
   4   3  -6    2.19    1.24
  -4  -3   5   33.58    7.47
   4   3  -5   38.07    5.46
  -4   3   5   28.25    5.01
  -4   3   5   24.12    4.55
   4   3  -5   24.64    3.03
  -4  -3   5   32.76    3.52
  -4  -3   4    2.61    2.75
  -4  -3   4    2.00    0.87
  -4   3   4    1.32    1.55
   4   3  -4    2.12    0.78
  -4   3   4    3.11    1.85
   4   3  -4    2.01    1.50
  -4   3   3  249.29   13.78
   4   3  -3  251.45   12.86
  -4   3   3  243.25   11.04
  -4  -3   3  250.58   15.55
  -4  -3   3  269.65    5.07
  -4   3   2 1642.77   35.68
   4  -3  -2 1539.77   26.70
   4  -3  -2 1620.80   36.39
   4   3  -2 1674.20   33.43
  -4   3   2 1526.30   25.39
  -4  -3   2 1704.16   41.09
  -4  -3   1   26.90    5.37
  -4   3   1   41.58    5.81
   4  -3  -1   35.02    3.65
   4   3  -1   45.14    5.79
  -4   3   1   38.57    3.62
   4  -3  -1   31.09    4.80
  -4   3   0   33.19    5.53
   4   3   0   38.71    5.16
  -4   3   0   41.39    3.25
   4  -3   0   32.06    4.99
   4  -3   0   36.45    3.35
  -4  -3   0   38.58    2.10
  -4   3  -1 1147.72   30.50
   4   3   1 1125.15   27.43
  -4   3  -1 1025.47   12.75
   4  -3   1 1182.16   29.93
  -4  -3  -1 1073.06   15.09
  -4   3  -2   51.75    6.53
   4  -3   2   56.27    6.68
  -4  -3  -2   48.82    3.80
   4   3   2   62.69    6.53
   4  -3   3   58.04    6.88
  -4   3  -3   62.35    7.20
  -4  -3  -3   68.53    5.15
   4   3   3   51.48    5.93
  -4   3  -4   57.26    7.02
   4  -3   4   41.24    5.99
   4   3   4   44.14    5.54
   4   3   5  459.30   17.92
  -4   3  -5  485.79   20.63
   4  -3   5  482.56   20.80
   4   3   6  185.53   11.35
  -4   3  -6  181.05   12.49
   4   3   6  170.68   10.65
   4   3   6  183.39   11.31
   4  -3   6  161.24   12.36
   4   3   7   90.65    8.58
  -4   3  -7   88.50    9.09
   4   3   7   96.55    8.16
   4   3   7   93.65    8.86
   4  -3   7  121.67   11.63
   4   3   8  197.30   13.02
  -4   3  -8  190.48   13.12
   4  -3   8  188.00   14.65
   4   3   8  175.65   11.86
  -4  -3  -8  172.08   12.88
   4   3   9   14.55    5.05
  -4  -3  -9    5.45    2.59
  -4   3  -9    4.07    2.21
   4  -3   9   11.65    4.92
   4   3   9   12.80    4.09
   4   3  10   60.53    8.11
  -4   3 -10   64.16    7.49
   4   3  10   56.35    7.27
   4  -3  10   54.00    8.56
  -4  -3 -10   51.95    6.72
   4   3  11   16.21    4.27
  -4  -3 -11   13.15    3.75
   4   3  11    5.67    2.49
  -4   3 -11   15.80    4.03
   4  -3  11    6.38    3.08
   4   3  12   10.38    4.27
   4  -3  12    9.81    4.57
  -4   3 -12    3.94    2.19
   4   3  12    2.01    2.26
   4   3  13   86.38   11.54
   4   3  13   65.92    8.46
   4  -3  13   89.23   11.95
   4   3  14   26.67    5.61
   4  -3  14   25.74    7.01
   4   3  15  127.96   12.64
   4  -3  15   95.14   13.33
   4  -3  16   -3.91    4.58
   4  -3  17  179.51   19.39
   4  -3  18  110.48   15.75
   4  -3  19   39.59    9.97
  -4  -4  23    2.83    4.29
  -4  -4  23    4.07    4.44
  -4  -4  22   20.84    7.93
  -4  -4  22   18.34    8.01
  -4   4  22   11.27    5.13
  -4  -4  21   33.10    9.15
  -4  -4  21   36.43    9.64
  -4   4  21   33.86    8.77
  -4  -4  20   43.66    9.25
  -4  -4  20   49.30   10.59
  -4   4  20   70.29   12.80
  -4  -4  19   13.58    5.76
  -4   4  19    6.49    3.76
  -4  -4  19    8.46    4.70
  -4  -4  18   69.74   11.20
  -4   4  18   68.15   11.59
  -4  -4  18   62.52   10.45
  -4  -4  17  119.88   14.60
  -4   4  17  102.55   13.48
  -4  -4  17  106.03   13.17
  -4  -4  16  418.56   26.51
  -4   4  16  365.68   24.86
  -4  -4  16  338.34   21.79
  -4  -4  15  170.05   16.77
  -4   4  15  182.12   16.92
  -4  -4  15  158.56   14.47
   4   4 -15  174.21   11.03
  -4  -4  14   57.51    9.94
  -4   4  14   59.90   10.08
  -4   4  14   33.53    4.51
   4   4 -14   43.60    5.75
  -4  -4  14   48.49    8.19
  -4  -4  13    7.93    3.76
  -4  -4  13    5.92    4.69
  -4   4  13    4.76    3.33
   4   4 -13    4.71    2.48
  -4   4  13    0.16    1.90
  -4  -4  12  198.29   17.01
   4   4 -12  189.43   11.92
  -4   4  12  179.94   14.91
  -4   4  12  175.21   10.92
  -4  -4  12  183.42   13.46
   4   4 -11    4.00    2.41
  -4  -4  11    4.38    2.22
  -4   4  11   -0.35    2.25
  -4   4  11   -0.92    1.87
  -4  -4  10   26.83    6.43
  -4   4  10   16.34    4.65
   4   4 -10   27.17    4.69
  -4   4  10   21.87    4.58
  -4  -4  10   22.45    4.27
  -4  -4   9   29.19    6.46
  -4   4   9   35.36    5.86
  -4   4   9   29.32    4.54
   4   4  -9   37.60    5.27
  -4  -4   9   30.49    4.46
   4   4  -8   70.93    7.19
  -4   4   8   83.53    8.17
  -4  -4   8   67.53    9.30
  -4   4   8   64.16    7.63
  -4  -4   8   73.61    6.62
  -4  -4   7   54.86    8.17
   4   4  -7   62.15    6.67
  -4   4   7   49.25    6.38
  -4   4   7   63.20    7.22
  -4  -4   7   62.03    5.57
   4   4  -6  434.71   17.77
  -4  -4   6  446.50   22.73
  -4  -4   6  481.94   14.06
  -4   4   6  437.33   18.40
  -4   4   6  439.03   18.14
   4   4  -5   58.89    6.48
  -4  -4   5   60.53    8.55
   4   4  -5   40.26    4.30
  -4   4   5   54.84    6.59
  -4   4   5   57.17    6.38
  -4  -4   5   42.93    3.86
   4   4  -4  168.28   10.95
  -4  -4   4  167.71   14.03
  -4   4   4  146.84   11.00
  -4   4   4  149.68    9.53
   4   4  -4  161.03    7.87
  -4  -4   4  158.83    6.64
  -4  -4   3 1629.56   43.21
   4   4  -3 1515.40   33.07
  -4   4   3 1434.66   27.98
  -4   4   3 1560.87   36.02
   4  -4  -3 1646.02   41.09
  -4  -4   3 1533.28   17.76
  -4  -4   2 3602.97   65.37
   4   4  -2 3773.10   52.55
  -4   4   2 3677.14   55.73
  -4   4   2 3529.83   40.13
  -4  -4   2 3878.02   26.32
  -4   4   1   51.25    6.67
   4  -4  -1   51.59    4.79
  -4  -4   1   57.26    3.55
  -4   4   1   51.42    4.45
   4  -4  -1   43.66    6.63
   4   4   0   75.44    7.61
  -4   4   0   63.85    7.44
   4  -4   0   59.58    4.52
  -4  -4   0   69.99    4.65
  -4   4   0   64.93    4.51
   4  -4   0   63.17    7.88
  -4  -4   0   69.83    3.69
   4   4   1   28.09    4.73
   4  -4   1   32.86    2.87
  -4   4  -1   30.44    2.60
  -4  -4  -1   32.70    2.89
  -4   4  -1   31.02    4.87
   4  -4   1   42.27    6.19
  -4   4  -2   72.31    8.50
   4   4   2   79.45    8.11
   4  -4   2   75.64    8.70
  -4  -4  -2   78.37    5.14
   4  -4   3   37.00    6.00
   4   4   3   31.37    5.05
  -4   4  -4   87.41    8.99
   4   4   4   77.59    7.75
   4  -4   4   87.63    9.17
   4  -4   5   29.41    5.80
   4   4   5   38.63    5.59
  -4   4  -5   32.05    5.99
  -4   4  -6  200.41   13.78
   4   4   6  209.40   12.68
   4  -4   6  218.02   15.24
   4   4   6  222.36   13.40
   4   4   7  211.14   12.85
  -4   4  -7  185.42   13.28
   4  -4   7  210.13   15.41
   4   4   7  200.01   12.96
  -4   4  -8  261.92   16.12
   4   4   8  261.29   14.22
   4   4   8  259.99   15.74
   4  -4   8  257.59   17.90
   4  -4   9  421.92   23.65
   4   4   9  382.86   19.31
   4   4   9  393.64   17.00
  -4   4  -9  398.62   20.12
  -4   4 -10  988.47   31.41
   4  -4  10 1007.99   37.90
   4   4  10  956.37   31.65
  -4  -4 -10  882.16   29.93
  -4  -4 -11   17.76    4.57
  -4   4 -11   17.20    4.46
   4   4  11   17.09    4.65
   4  -4  11   16.26    5.63
   4   4  12    4.86    3.39
  -4   4 -12    5.70    2.60
   4  -4  12    7.32    4.92
   4   4  13    5.46    3.36
   4  -4  13    0.09    2.24
   4   4  14    5.84    3.42
   4  -4  14    1.88    4.11
   4   4  15   -0.09    1.98
   4  -4  15    1.12    3.61
   4  -4  16   85.13   13.53
   4  -4  17   12.52    5.57
   4  -4  18   58.27   11.87
  -4  -5  23    6.48    4.83
  -4  -5  22   81.07   14.66
  -4   5  22   58.47   12.42
  -4  -5  22   74.99   13.66
  -4  -5  21   20.55    7.32
  -4   5  21   26.44    9.71
  -4  -5  21   13.29    6.01
  -4  -5  20  112.06   15.65
  -4   5  20  104.14   15.61
  -4  -5  20  103.75   14.38
  -4  -5  19   -0.70    3.10
  -4   5  19    2.14    2.66
  -4  -5  19    0.26    2.79
  -4  -5  18    1.92    2.81
  -4  -5  18    5.27    4.43
  -4   5  18    3.01    3.33
  -4  -5  17    4.41    3.27
  -4   5  17    2.49    3.38
  -4  -5  17    1.62    2.67
  -4  -5  16   44.78    8.02
  -4   5  16   43.27    9.08
  -4  -5  16   46.86    9.29
   4   5 -15   -0.49    1.30
  -4  -5  15    2.68    2.74
  -4  -5  15   -0.71    3.01
  -4  -5  14   10.92    3.74
  -4   5  14   19.69    3.62
  -4  -5  14   20.19    5.42
  -4   5  14   17.46    5.28
   4   5 -14   11.28    3.01
  -4  -5  13   -2.00    3.59
  -4   5  13    1.84    3.16
   4   5 -13    0.83    1.50
  -4   5  13    2.43    2.01
  -4  -5  13    5.22    2.89
  -4  -5  12  373.24   24.05
   4   5 -12  382.91   18.09
  -4   5  12  424.43   23.71
  -4   5  12  412.87   17.64
  -4  -5  12  420.47   20.58
   4   5 -11  112.89    9.81
  -4  -5  11   99.42   12.23
  -4   5  11   94.92    8.66
  -4   5  11  112.33   11.95
  -4  -5  11  102.84    9.77
   4   5 -10  618.59   22.73
  -4  -5  10  654.55   31.04
  -4   5  10  594.68   22.46
  -4   5  10  626.17   27.10
  -4  -5  10  644.26   22.87
  -4  -5   9  130.05   13.59
  -4   5   9  132.79   10.59
  -4   5   9  144.54   12.38
  -4  -5   9  118.87    9.28
   4   5  -9  126.32   10.45
  -4  -5   8  736.34   32.13
  -4   5   8  748.57   25.36
  -4   5   8  737.50   26.92
  -4  -5   8  770.88   22.59
   4   5  -8  655.14   23.57
  -4  -5   7    1.73    1.66
  -4   5   7   -1.31    2.00
  -4   5   7    3.76    2.47
   4   5  -7    6.42    2.94
  -4  -5   7    2.37    1.64
  -4  -5   6  144.90   14.98
  -4   5   6  139.59   11.13
  -4   5   6  166.69   11.72
  -4  -5   6  171.03    9.42
   4   5  -6  154.47   11.45
  -4   5   5    9.67    3.36
  -4  -5   5   11.48    2.95
   4   5  -5    9.76    3.26
  -4  -5   5    8.18    2.91
  -4   5   5    7.24    2.90
   4   5  -5    8.64    2.92
  -4  -5   4   32.85    9.36
  -4  -5   4   21.51    4.34
   4   5  -4    5.86    2.42
  -4   5   4   17.62    4.47
  -4   5   4   14.67    4.40
   4   5  -4   29.92    6.40
  -4  -5   3   64.29    9.35
  -4   5   3   62.00    7.56
  -4  -5   3   55.79    4.45
  -4   5   3   67.86    6.29
   4  -5  -3   61.87    8.84
   4   5  -3   62.77    7.28
   4  -5  -2   42.12    7.17
  -4   5   2   46.41    6.55
  -4  -5   2   40.01    3.80
  -4   5   2   40.44    4.65
   4   5  -2   32.62    5.20
  -4   5   1    5.46    1.88
  -4  -5   1    2.35    1.66
  -4   5   1    6.03    1.83
   4  -5  -1    7.40    3.60
   4   5  -1    4.05    2.85
   4   5   0 2017.05   40.87
   4  -5   0 2044.54   47.20
  -4   5   0 1957.63   28.25
  -4   5   0 1932.23   43.08
  -4  -5   0 1822.37   28.99
   4  -5   0 1910.92   28.01
   4   5   1  245.88   14.22
  -4   5  -1  293.44   16.73
   4  -5   1  278.51    9.63
   4  -5   1  310.74   18.36
  -4   5  -1  289.47    9.68
  -4  -5  -1  251.50    9.11
   4   5   2  437.24   19.05
  -4   5  -2  418.29   20.18
   4  -5   2  449.74   10.67
   4  -5   2  430.74   21.41
  -4   5  -3   13.68    4.14
   4   5   3    6.49    2.60
   4  -5   3    8.50    1.44
   4  -5   3    9.26    3.46
   4   5   4  420.76   19.09
  -4   5  -4  408.81   20.09
   4  -5   4  382.15   21.07
  -4   5  -5    2.22    2.07
   4   5   5    2.58    2.32
   4  -5   5    1.96    2.54
  -4   5  -6  199.06   14.48
   4   5   6  224.38   13.95
   4  -5   6  214.97   15.97
   4   5   6  222.35   14.68
   4   5   7    3.90    2.42
  -4   5  -7    2.20    3.41
   4  -5   7    6.45    3.90
   4   5   7    8.71    3.58
  -4   5  -8  173.45   13.96
   4   5   8  172.36   12.16
   4  -5   8  140.19   14.25
   4   5   8  168.77   13.28
   4   5   9    9.83    3.63
  -4   5  -9    8.39    3.11
   4  -5   9    4.32    2.19
   4   5   9    8.40    3.52
   4   5  10   64.22    7.27
  -4   5 -10   79.32    9.36
   4   5  10   74.79    9.51
   4  -5  10   84.20   11.53
  -4   5 -11   14.64    4.43
   4   5  11   18.09    4.82
   4  -5  11   10.66    4.38
   4  -5  12   43.58    8.80
  -4   5 -12   29.94    5.52
   4   5  12   33.01    6.81
   4  -5  13    3.32    3.36
   4   5  13    6.07    4.04
   4  -5  14   35.72    8.67
   4   5  14   32.90    7.26
   4   5  15    9.14    4.56
   4  -5  15   -0.10    2.82
   4   5  16   40.14    8.76
   4  -5  16   42.67   10.25
   4  -5  17   19.99    7.00
   4  -5  18  280.02   26.42
  -4  -6  22    1.43    4.52
  -4  -6  22   -0.21    3.42
  -4  -6  21    3.11    3.11
  -4  -6  21    2.65    6.05
  -4   6  21    2.18    2.83
  -4  -6  20   12.21    5.94
  -4   6  20   17.81    6.32
  -4  -6  20   11.78    5.76
  -4  -6  19  147.47   17.84
  -4   6  19  151.19   17.74
  -4  -6  19  152.93   17.21
  -4  -6  18   37.13    8.66
  -4   6  18   48.67   10.06
  -4  -6  18   51.22   10.62
  -4  -6  17  211.86   21.32
  -4   6  17  174.80   18.47
  -4  -6  17  184.23   17.45
  -4  -6  16   59.09   11.02
  -4   6  16   72.46   11.70
  -4  -6  16   56.22    9.10
  -4  -6  15   92.92   13.61
   4   6 -15  114.90   10.52
  -4   6  15  130.24   14.85
  -4  -6  15  121.97   13.04
  -4  -6  14   -2.20    3.34
   4   6 -14    7.97    3.53
  -4   6  14    3.20    3.03
  -4  -6  14    7.44    3.64
  -4   6  13   20.56    4.35
   4   6 -13   16.26    4.41
  -4  -6  13   23.61    7.07
  -4   6  13   34.58    7.68
  -4  -6  13   24.14    6.11
  -4  -6  12  248.89   20.70
  -4   6  12  253.53   14.77
   4   6 -12  240.07   15.39
  -4   6  12  252.35   18.91
  -4  -6  12  249.58   16.62
  -4  -6  11   80.76   11.93
  -4   6  11   63.63    9.38
  -4   6  11   54.46    6.93
  -4  -6  11   71.53    8.75
   4   6 -11   66.46    8.40
   4   6 -10   41.64    6.47
  -4  -6  10   40.68    8.76
  -4  -6  10   41.30    6.29
  -4   6  10   47.52    7.83
  -4   6  10   44.06    6.32
  -4  -6   9   53.71    9.28
  -4   6   9   43.43    7.20
  -4   6   9   40.67    6.22
  -4  -6   9   50.82    6.69
   4   6  -9   51.38    7.53
  -4  -6   8  131.55   14.38
  -4   6   8  168.94   12.85
  -4   6   8  140.43   12.21
   4   6  -8  143.13   11.78
  -4  -6   8  129.34   10.03
  -4  -6   7   43.57    8.54
  -4   6   7   44.84    6.94
  -4   6   7   49.28    6.91
   4   6  -7   54.42    7.55
  -4  -6   7   39.07    5.43
  -4  -6   6   14.69    4.76
   4   6  -6   22.05    4.59
  -4   6   6   21.27    4.45
  -4   6   6   27.65    5.52
  -4  -6   6   18.09    3.53
  -4  -6   5  423.46   25.39
  -4   6   5  458.59   21.43
  -4   6   5  408.09   18.25
  -4  -6   5  454.12   15.63
   4   6  -5  496.06   21.29
  -4  -6   4  111.14   13.60
   4   6  -4  147.55   11.68
  -4   6   4  128.89   11.72
  -4   6   4  120.82    9.47
  -4  -6   4  109.80    7.55
  -4  -6   3  345.34   22.95
   4  -6  -3  321.37   21.14
  -4   6   3  354.84   19.18
  -4   6   3  397.77   16.49
   4   6  -3  373.36   18.51
  -4  -6   3  363.06   13.18
  -4   6   2  476.45   22.20
   4  -6  -2  445.54   24.45
  -4   6   2  481.30   17.53
  -4  -6   2  475.25   15.30
   4   6  -2  437.35   20.26
  -4   6   1   56.13    8.13
   4  -6  -1   66.63    9.83
  -4  -6   1   54.54    5.77
  -4   6   1   51.75    5.42
   4   6  -1   56.16    7.67
  -4  -6   0  547.08   18.28
  -4   6   0  550.03   24.35
   4  -6   0  510.20   25.61
  -4   6   0  537.06   16.29
   4   6   0  520.47   21.79
   4  -6   1   66.85    8.78
  -4   6  -1   58.93    8.22
  -4   6  -1   73.96    5.70
   4   6   1   70.57    8.37
   4  -6   2  106.05   11.65
  -4   6  -2  115.46   11.31
   4  -6   2   97.86    5.98
   4   6   2   97.18    9.57
   4   6   3  150.44   11.87
   4  -6   3  160.99    6.94
  -4   6  -3  179.56   14.18
   4  -6   3  175.64   14.93
   4  -6   4  373.75   10.61
  -4   6  -4  397.96   21.31
   4  -6   4  424.88   22.92
   4  -6   5  296.58    7.02
   4   6   5  359.14   18.48
   4  -6   5  373.78   21.76
   4  -6   5  321.84    6.74
  -4   6  -5  326.14   19.29
   4   6   6  218.28   14.38
  -4   6  -6  199.02   15.21
   4  -6   6  184.94   15.86
   4   6   7  547.83   22.87
  -4   6  -7  568.89   25.92
   4  -6   7  568.48   28.13
   4   6   7  554.38   24.84
  -4   6  -8  373.34   21.19
   4   6   8  351.92   18.30
   4  -6   8  348.18   22.81
   4   6   8  398.73   21.52
   4   6   9  478.91   21.37
  -4   6  -9  440.57   23.43
   4  -6   9  395.76   24.90
   4   6   9  449.48   23.56
  -4   6 -10  147.03   13.38
   4   6  10  124.38   12.57
   4  -6  10  113.65   13.86
   4   6  10  148.29   11.74
   4   6  11  115.36   10.36
  -4   6 -11  121.86   12.17
   4   6  11  129.41   13.26
   4  -6  11  136.46   15.69
  -4   6 -12   19.51    4.99
   4   6  12   17.48    5.66
   4  -6  12   25.90    6.96
   4   6  13   19.60    5.77
   4  -6  13   21.18    7.10
   4   6  14   63.29    9.89
   4  -6  14   56.31   11.32
   4  -6  15    5.50    4.61
   4   6  15    5.00    4.03
   4   6  16    1.91    3.62
   4  -6  16   -1.40    3.38
   4  -6  17    1.92    3.91
  -4  -7  22    2.76    3.98
  -4  -7  21  101.04   16.26
  -4   7  21  118.90   17.12
  -4  -7  21   94.01   14.77
  -4  -7  20   51.41   10.65
  -4  -7  20   65.90   12.29
  -4   7  20   75.31   13.56
  -4  -7  19   12.07    5.29
  -4  -7  19    4.05    3.70
  -4   7  19    5.66    5.20
  -4  -7  18    9.86    5.27
  -4  -7  18   16.96    7.09
  -4   7  18   31.86    9.02
  -4  -7  17    3.11    2.90
  -4  -7  17    2.99    4.15
  -4   7  17    0.45    3.57
  -4   7  16    9.89    5.75
  -4  -7  16   11.60    5.82
  -4  -7  16    2.26    2.48
  -4   7  15   31.49    7.50
   4   7 -15   29.53    5.75
  -4  -7  15   12.54    6.39
  -4  -7  15   41.60    7.84
   4   7 -14    0.30    1.40
  -4  -7  14    0.22    3.04
  -4   7  14    2.44    2.86
  -4  -7  14    5.42    3.07
  -4  -7  13  191.35   19.16
  -4   7  13  213.95   18.20
  -4   7  13  219.13   14.62
  -4  -7  13  217.19   16.62
   4   7 -13  226.19   15.76
  -4   7  12    8.47    3.19
  -4   7  12   10.90    4.25
  -4  -7  12   17.75    6.94
   4   7 -12    9.86    3.59
  -4  -7  12   17.58    4.94
  -4  -7  11  129.59   15.38
   4   7 -11  138.98   12.23
  -4   7  11  120.33   13.03
  -4   7  11  118.83   10.93
  -4  -7  11  146.25   12.58
  -4  -7  10    5.97    4.01
   4   7 -10    9.21    3.45
  -4   7  10    8.80    4.13
  -4  -7  10    4.52    2.32
  -4   7  10   13.76    4.07
  -4  -7   9  880.49   39.58
  -4  -7   9  872.39   28.47
  -4   7   9  934.39   31.40
  -4   7   9  906.04   32.86
   4   7  -9  887.96   30.87
  -4  -7   8   33.51    8.13
  -4   7   8   18.60    4.95
   4   7  -8   27.77    5.63
  -4   7   8   25.64    5.70
  -4  -7   8   21.18    4.54
  -4  -7   7   16.87    5.83
   4   7  -7   13.67    4.23
  -4   7   7    8.38    3.71
  -4   7   7   21.92    5.34
  -4  -7   7   15.53    4.30
  -4  -7   6   57.42   10.23
  -4   7   6   52.96    7.79
  -4   7   6   64.96    8.03
  -4  -7   6   61.51    6.78
   4   7  -6   71.38    8.78
  -4  -7   5   64.99   11.47
  -4   7   5   62.27    7.55
  -4   7   5   72.62    9.18
  -4  -7   5   60.27    6.49
   4   7  -5   59.53    8.25
  -4  -7   4   20.27    3.76
  -4  -7   4   34.33    8.09
   4  -7  -4   23.17    6.58
  -4   7   4   25.50    4.77
   4   7  -4   29.98    5.82
  -4   7   4   28.74    5.73
   4   7  -3   22.33    5.33
   4  -7  -3    7.13    4.60
  -4  -7   3   20.12    3.73
  -4   7   3   22.97    5.37
  -4   7   3   12.62    3.25
   4  -7  -2  408.23   24.87
  -4   7   2  389.45   21.22
  -4  -7   2  421.90   16.56
  -4   7   2  416.74   17.26
   4   7  -2  383.59   20.22
  -4   7   1  127.01   12.40
   4  -7  -1  114.00   12.95
  -4   7   1  133.47    9.62
   4   7  -1  122.93   11.64
  -4  -7   1  136.41    9.58
  -4   7   0   26.14    4.21
   4   7   0   28.16    5.63
  -4  -7   0   41.43    5.78
   4  -7   0   23.68    5.83
  -4   7   0   27.85    5.75
   4  -7   1  245.81   18.54
  -4   7  -1  257.83   17.73
  -4  -7  -1  264.15   15.01
   4   7   1  204.95   14.72
   4  -7   2   21.15    5.92
  -4   7  -2   19.37    5.20
   4   7   2   32.33    6.03
  -4   7  -3  247.61   17.52
   4  -7   3  229.38   18.03
   4   7   3  241.21   15.84
   4  -7   4   76.23    6.43
  -4   7  -4   93.58   10.68
   4  -7   4   77.79   10.73
   4   7   4   62.54    8.31
   4   7   5  215.29   15.33
   4  -7   5  175.22    8.42
  -4   7  -5  180.08   15.10
   4  -7   5  201.44   17.05
   4   7   6   52.98    7.35
  -4   7  -6   61.56    8.80
   4  -7   6   57.25    9.17
   4   7   7  154.02   12.84
   4  -7   7  132.01   14.31
  -4   7  -7  139.19   13.81
   4   7   8  197.06   14.51
  -4   7  -8  194.69   15.89
   4   7   8  210.23   16.56
   4  -7   8  172.82   16.70
   4   7   9   66.75    8.57
  -4   7  -9   59.17    8.92
   4  -7   9   71.70   11.30
   4   7   9   74.24   10.81
   4   7  10   49.46    7.29
   4  -7  10   47.85    9.67
   4   7  10   45.23    8.60
  -4   7 -10   43.39    7.85
  -4   7 -11   19.13    5.61
   4   7  11   34.71    7.27
   4  -7  11   48.68    9.76
   4   7  11   43.41    6.81
  -4   7 -12   -1.95    2.15
   4   7  12    1.13    2.38
   4  -7  12   -0.18    2.61
   4  -7  13   12.27    5.78
   4   7  13   17.37    5.55
   4   7  14    4.26    3.95
   4  -7  14   40.52   11.31
   4   7  15   65.52   11.51
   4  -7  15   59.78   12.12
   4   7  16   12.69    6.58
   4  -7  16   10.81    5.97
   4  -7  17  171.56   21.64
  -4  -8  21   24.92    8.50
  -4  -8  21   30.24    9.54
  -4  -8  20   29.24    8.51
  -4   8  20   30.04    9.35
  -4  -8  20   19.53    7.02
  -4  -8  19   68.98   12.77
  -4   8  19   39.30    9.79
  -4  -8  19   75.33   12.57
  -4  -8  18   11.14    5.26
  -4  -8  18    9.90    5.76
  -4   8  18   14.87    6.12
  -4   8  17   71.17   12.59
  -4  -8  17   71.28   11.66
  -4  -8  16   20.42    6.42
  -4   8  16   13.37    5.96
  -4  -8  16   22.08    7.04
   4   8 -15   85.51   10.21
  -4  -8  15   78.22   13.46
  -4   8  15   95.41   13.10
  -4  -8  15   68.63   10.70
  -4  -8  14   12.41    6.42
  -4   8  14   12.43    5.06
   4   8 -14   11.51    4.35
  -4  -8  14    6.36    3.31
  -4  -8  13   85.93   13.43
  -4   8  13   81.48   11.74
  -4   8  13   84.14    9.43
  -4  -8  13   68.23    9.94
   4   8 -13   82.42   10.30
  -4  -8  12   45.16    9.98
  -4   8  12   44.31    8.94
  -4   8  12   52.55    7.96
   4   8 -12   44.72    7.41
  -4  -8  12   50.89    8.22
   4   8 -11   58.17    8.71
  -4  -8  11   57.42   10.81
  -4  -8  11   66.67    9.09
  -4   8  11   67.07   10.23
  -4   8  11   86.75   10.27
  -4  -8  10   80.96   12.81
  -4   8  10   79.98   10.49
  -4   8  10   87.40   10.20
   4   8 -10   82.49   10.19
  -4  -8  10   77.02    9.32
  -4  -8   9   36.90    8.20
  -4   8   9   46.72    7.98
  -4  -8   9   44.21    7.03
  -4   8   9   51.38    7.60
  -4  -8   8    1.47    3.66
   4   8  -8    0.02    2.06
  -4   8   8    4.47    3.40
  -4  -8   8    3.26    2.08
  -4   8   8    5.07    3.27
  -4  -8   7  472.18   29.85
  -4   8   7  470.84   23.88
  -4   8   7  485.38   23.61
   4   8  -7  472.26   23.97
  -4  -8   7  483.40   20.85
  -4  -8   6    8.03    4.33
   4   8  -6   -0.32    2.24
  -4   8   6    2.18    2.40
  -4  -8   6    0.14    1.58
  -4   8   6    4.64    3.65
   4  -8  -5   12.34    4.02
  -4  -8   5    7.77    4.89
   4   8  -5    8.63    4.04
  -4   8   5    7.17    3.40
  -4   8   5    8.37    3.24
  -4  -8   5   16.22    4.00
  -4  -8   4  135.20   16.16
  -4   8   4  125.07   12.15
  -4   8   4  145.21   12.05
   4  -8  -4  132.00   15.36
   4   8  -4  130.36   12.51
  -4  -8   4  111.03    9.64
  -4   8   3  201.32   13.37
   4  -8  -3  164.55   17.60
  -4   8   3  182.86   15.02
   4   8  -3  181.59   14.94
  -4  -8   3  191.47   12.25
  -4   8   2   68.30    7.57
   4  -8  -2   74.63   11.43
   4   8  -2   86.52   10.31
  -4   8   2   81.18   10.40
  -4  -8   2   83.56    8.54
   4  -8  -1  222.18   19.68
  -4  -8   1  205.24   13.11
   4   8  -1  216.83   16.44
  -4   8   1  227.03   17.10
  -4   8   1  203.76   12.60
  -4  -8   0   22.01    4.94
   4   8   0   19.95    5.01
   4  -8   0   23.87    6.66
  -4   8   0   24.54    4.55
  -4   8   0   16.44    5.08
   4  -8   1   96.52   12.46
  -4  -8  -1   92.42    9.53
  -4   8  -1  101.02   11.79
   4   8   1   87.77    9.93
   4  -8   2   46.90    9.05
  -4  -8  -2   51.48    7.34
   4   8   2   38.17    6.73
  -4   8  -2   27.21    5.49
   4  -8   3    7.94    3.56
   4   8   3    3.48    3.17
  -4   8  -3    0.60    3.49
  -4   8  -4   -1.59    3.65
   4  -8   4   -0.12    1.77
   4   8   4   -0.25    2.02
   4  -8   4   -1.25    2.48
   4  -8   5   58.64    5.96
   4   8   5   75.16    9.43
   4  -8   5   59.77    9.79
  -4   8  -5   52.77    8.70
   4   8   6   73.89    9.27
  -4   8  -6   60.72    9.42
   4  -8   6   58.23   10.05
   4   8   7    1.18    1.34
  -4   8  -7   -3.31    3.67
   4   8   8   69.64    9.35
   4  -8   8   69.11   11.32
  -4   8  -8   73.88   10.19
   4  -8   9   51.41    9.70
   4   8   9   61.26    8.73
  -4   8  -9   86.21   11.58
   4   8   9   68.84   10.23
   4   8  10   39.12    6.90
  -4   8 -10   28.30    7.04
   4  -8  10   38.16    9.07
   4   8  10   28.08    6.49
   4   8  11  201.94   18.56
  -4   8 -11  171.86   16.31
   4  -8  11  166.51   18.57
   4  -8  12   22.97    7.30
   4   8  12   17.12    6.11
  -4   8 -12   21.58    6.27
   4   8  13   73.08   11.74
   4  -8  13   69.70   12.79
   4   8  14   17.45    6.09
   4  -8  14   23.79    8.68
   4  -8  15   82.04   14.34
   4   8  15   81.14   13.05
   4   8  16    6.66    5.11
   4  -8  16   12.12    6.70
   4   8  17   16.91    7.31
  -4  -9  20   64.45   12.53
  -4  -9  20   79.57   14.85
  -4  -9  19   63.64   13.03
  -4   9  19   66.33   13.59
  -4  -9  19   73.06   12.47
  -4  -9  18   14.12    6.89
  -4   9  18   13.71    7.09
  -4  -9  18   21.46    6.58
  -4  -9  17   -1.34    2.95
  -4   9  17    4.99    4.22
  -4  -9  17    2.99    3.10
  -4   9  16   -1.59    2.51
  -4  -9  16   -0.21    3.27
  -4  -9  16    1.67    2.39
  -4  -9  15    1.24    2.27
  -4  -9  15    3.76    5.11
  -4   9  15    8.97    5.42
   4   9 -15    2.36    3.90
  -4  -9  14   50.07   11.42
  -4   9  14   37.62    8.43
  -4  -9  14   54.91    9.44
   4   9 -14   57.11    9.28
  -4   9  13   -1.04    2.15
  -4  -9  13    5.75    4.74
  -4   9  13    1.24    3.04
   4   9 -13   -0.40    2.07
  -4  -9  13    4.14    3.82
  -4  -9  12   96.66   14.59
  -4   9  12   91.09   12.63
   4   9 -12   62.45    9.44
  -4   9  12   90.35   10.77
  -4  -9  12   68.64    9.99
  -4   9  11   20.64    5.63
  -4  -9  11   17.40    6.93
  -4   9  11   14.44    5.08
   4   9 -11   11.64    4.67
  -4  -9  11    2.84    2.36
  -4  -9  10  156.64   18.11
  -4   9  10  180.91   15.23
  -4   9  10  170.14   16.04
   4   9 -10  175.71   15.78
  -4  -9  10  187.84   15.20
  -4   9   9    9.24    3.67
  -4  -9   9   13.57    7.19
   4   9  -9   13.52    5.32
  -4   9   9   15.05    5.20
  -4  -9   9    6.47    3.85
  -4  -9   8  205.00   21.14
  -4   9   8  192.47   16.31
  -4  -9   8  206.41   15.03
  -4   9   8  189.70   16.25
   4   9  -8  205.95   17.27
  -4  -9   7   56.96   11.14
   4   9  -7   76.64   10.26
  -4  -9   7   80.62    9.24
  -4   9   7   76.68   10.38
  -4   9   7   69.22    9.47
  -4  -9   6  179.61   19.61
   4   9  -6  157.94   15.00
  -4   9   6  162.38   15.30
  -4   9   6  140.26   13.10
  -4  -9   6  141.15   12.03
  -4  -9   5   13.81    7.31
   4   9  -5    7.99    3.97
   4  -9  -5   11.66    4.89
  -4  -9   5    9.87    3.77
  -4   9   5   11.62    3.63
  -4   9   5    5.31    1.94
  -4  -9   4   14.74    7.87
   4   9  -4    9.53    3.26
   4  -9  -4    7.71    4.51
  -4  -9   4   14.76    4.02
  -4   9   4    9.62    3.37
  -4   9   4   16.72    5.16
  -4   9   3   13.05    5.28
   4   9  -3   12.32    4.48
  -4   9   3   19.30    4.90
   4  -9  -3   13.64    6.39
  -4  -9   3    9.47    3.37
   4   9  -2   78.16   10.40
  -4   9   2   67.84    8.26
   4  -9  -2   82.66   12.74
  -4   9   2   58.46    8.91
  -4  -9   2   58.21    7.68
   4   9  -1   -0.14    2.50
  -4   9   1    6.68    2.76
   4  -9  -1    5.05    3.71
  -4   9   1    3.76    1.78
  -4  -9   1    4.92    2.97
  -4  -9   0  125.94   11.54
  -4   9   0  101.70   11.80
   4   9   0  119.08   12.72
  -4  -9  -1   65.42    8.79
  -4   9  -1   58.00    9.31
   4   9   1   72.47   10.04
   4  -9   1   48.16    9.30
  -4  -9  -2  448.89   23.86
  -4   9  -2  434.33   25.35
   4  -9   2  465.20   28.94
   4   9   2  478.48   24.82
   4  -9   3    8.89    4.82
  -4  -9  -3    3.95    3.63
   4   9   3   -0.41    2.36
  -4   9  -3   -2.19    3.99
   4  -9   4  487.92   21.93
  -4   9  -4  492.87   27.38
   4  -9   4  570.72   31.89
   4   9   4  537.83   26.64
   4   9   5  147.18   13.69
  -4   9  -5  135.84   14.73
   4  -9   5  144.71   16.00
  -4   9  -6   96.70   12.61
   4  -9   6   91.88   13.15
   4   9   6   97.28   11.61
  -4   9  -7    7.04    4.18
   4   9   7   24.35    6.31
   4  -9   7   14.89    5.50
  -4   9  -8   10.15    5.71
   4  -9   8    7.47    3.01
   4   9   8   20.82    5.76
  -4   9  -9   11.84    5.78
   4   9   9   13.93    4.99
   4  -9   9   17.47    6.37
  -4   9 -10   41.47    8.87
   4   9  10   41.56    7.33
   4  -9  10   50.62   10.50
  -4   9 -11   52.20   10.00
   4  -9  11   41.06   10.45
   4   9  11   46.13    9.19
  -4   9 -12    3.19    2.66
   4  -9  12    6.20    4.16
   4   9  12   13.68    6.03
   4  -9  13    2.97    4.42
   4   9  13    7.68    4.25
   4   9  14  200.41   20.38
   4  -9  14  172.30   20.76
   4  -9  15    6.61    5.42
   4   9  15    5.53    5.17
   4   9  16   50.50   10.96
   4   9  17   10.59    6.10
  -4 -10  19   21.36    7.83
  -4 -10  19   20.79    8.63
  -4 -10  18  118.72   17.90
  -4  10  18  132.85   18.19
  -4 -10  18  129.33   16.18
  -4 -10  17    4.93    5.26
  -4  10  17    6.10    4.32
  -4 -10  17    6.71    4.34
  -4 -10  16   22.40    9.03
  -4  10  16   13.97    6.24
  -4 -10  16   16.55    6.65
  -4 -10  15   18.92    7.27
  -4  10  15   25.21    7.81
   4  10 -15   28.90    7.20
  -4 -10  15   19.19    6.05
  -4 -10  14   81.06   14.46
  -4  10  14   51.62   10.72
   4  10 -14   64.56   10.16
  -4 -10  14   62.87   10.20
  -4 -10  13   62.76   12.66
  -4  10  13   62.12   11.24
  -4  10  13   85.37   10.82
   4  10 -13   60.35    9.93
  -4 -10  13   75.97   11.28
  -4 -10  12   20.60    7.30
  -4  10  12    9.95    3.52
  -4 -10  12   15.59    5.12
   4  10 -12   31.76    7.49
  -4  10  12   24.96    7.53
  -4  10  11   -0.56    2.32
  -4 -10  11    5.14    4.67
   4  10 -11    1.08    2.22
  -4  10  11   -1.74    2.07
  -4 -10  11    1.25    2.25
  -4  10  10    5.10    4.13
  -4 -10  10    4.68    3.86
   4  10 -10    4.19    4.07
  -4  10  10    3.05    3.00
  -4 -10  10    4.16    3.19
  -4 -10   9   -1.92    4.74
   4  10  -9   -0.73    1.87
  -4  10   9    6.34    3.83
  -4  10   9   -1.37    2.93
  -4 -10   9    3.72    3.22
  -4 -10   8    9.31    6.56
   4  10  -8   19.19    5.69
  -4  10   8   26.93    7.49
  -4  10   8   22.87    6.15
  -4 -10   8   19.94    5.17
  -4 -10   7   98.84   15.57
  -4 -10   7   90.42   10.25
  -4  10   7   99.55   11.99
   4  10  -7  111.74   12.82
  -4  10   7  114.80   13.10
  -4 -10   6  262.20   24.43
  -4  10   6  303.98   21.99
   4  10  -6  291.06   20.93
   4 -10  -6  312.76   26.71
  -4  10   6  269.97   19.15
  -4 -10   6  302.47   18.78
  -4  10   5   36.73    8.54
  -4 -10   5   22.55    5.17
  -4 -10   5   24.00    8.14
   4 -10  -5   27.49    7.76
   4  10  -5   28.03    6.56
  -4  10   5   17.10    4.67
  -4  10   4  220.09   18.81
   4  10  -4  241.23   18.81
   4 -10  -4  219.42   21.52
  -4 -10   4  259.23   24.95
  -4 -10   4  225.70   15.91
  -4  10   4  267.90   17.77
  -4  10   3   49.47    9.05
   4  10  -3   29.96    6.74
   4 -10  -3   35.45    8.81
  -4 -10   3   23.69    5.05
  -4  10   3   27.15    5.40
   4  10  -2  146.32   14.48
   4 -10  -2  121.66   16.15
  -4  10   2  151.78   15.49
  -4 -10   2  151.20   13.12
  -4  10   2  162.53   13.47
  -4  10   1   71.33   11.09
   4 -10  -1   55.46   10.99
  -4 -10   1   63.60    8.89
   4  10  -1   66.60    9.83
  -4  10   1   65.25    8.21
  -4  10   0  122.88   13.91
  -4 -10   0  107.38   12.11
   4 -10   0   80.33   12.67
   4  10   0  131.08   14.27
  -4 -10  -1   11.68    4.02
   4  10   1    9.52    4.30
  -4  10  -1   18.90    5.80
   4 -10   1   24.91    7.43
   4  10   2    7.99    3.91
  -4 -10  -2   13.09    4.60
  -4  10  -2    0.69    3.39
   4 -10   2    5.16    3.74
  -4  10  -3    1.86    3.34
   4  10   3    6.92    3.61
  -4 -10  -3    6.28    3.30
  -4  10  -4   14.46    5.35
  -4 -10  -4   12.09    4.02
   4  10   4   13.63    4.60
   4 -10   4   18.09    6.46
  -4  10  -5   35.16    7.25
   4  10   5   36.23    7.55
   4 -10   5   22.28    6.66
   4  10   6   85.83   11.44
  -4  10  -6  104.36   13.56
   4 -10   6   78.88   12.74
  -4  10  -7    7.03    3.95
   4 -10   7    5.33    3.41
   4  10   7    5.58    1.94
   4  10   8  113.60   12.87
  -4  10  -8  107.59   13.47
   4 -10   8   93.60   14.17
  -4  10  -9   11.05    6.07
   4 -10   9    0.97    3.85
   4  10   9   -0.37    3.12
  -4  10 -10   21.59    6.94
   4  10  10   27.15    6.69
  -4  10 -11   75.20   11.14
   4 -10  11   49.02   11.20
   4 -10  12  151.28   19.34
  -4  10 -12  128.37   15.42
   4 -10  13   38.51    9.70
   4 -10  14   25.07    9.24
   4  10  15   33.60    9.33
   4  10  16   14.92    7.12
  -4 -11  18    1.02    3.85
  -4 -11  18    5.32    4.66
  -4 -11  17   -1.86    4.46
  -4 -11  17   -0.43    3.21
  -4  11  17    2.14    4.80
  -4 -11  16    0.34    5.39
  -4  11  16   -1.02    3.02
  -4 -11  16    0.68    2.82
  -4 -11  15   81.76   14.26
  -4  11  15   65.04   12.46
   4  11 -15   86.02   12.29
  -4 -11  15   51.39   10.21
  -4 -11  14   39.64    8.72
  -4 -11  14   51.59   11.28
   4  11 -14   18.60    5.79
  -4  11  14   39.32    9.81
  -4 -11  13   21.69    8.01
   4  11 -13    3.90    3.41
  -4  11  13   12.30    5.62
  -4 -11  13   11.67    4.89
  -4 -11  12   56.64   13.24
  -4  11  12   32.27    7.64
   4  11 -12   38.16    8.17
  -4  11  12   42.38    9.39
  -4 -11  12   37.91    8.32
  -4 -11  11  104.61   16.70
   4  11 -11   83.76   12.30
  -4  11  11   89.28   13.24
  -4 -11  11  125.87   14.24
  -4  11  11   71.16   10.78
  -4 -11  10    7.40    5.80
  -4  11  10   23.29    6.62
   4  11 -10   19.88    6.47
  -4  11  10   21.28    6.06
  -4 -11  10   26.76    6.26
  -4 -11   9   90.00   15.92
  -4  11   9   81.27   11.80
   4  11  -9   97.74   13.18
  -4  11   9  107.89   13.93
  -4 -11   9  102.75   12.23
  -4 -11   8   13.65    6.41
   4  11  -8   11.14    4.35
   4 -11  -8   23.20    7.35
  -4  11   8   21.46    6.36
  -4 -11   8   13.95    4.82
  -4  11   8   14.50    6.05
  -4  11   7   53.95    9.76
  -4 -11   7   67.23   12.80
   4 -11  -7   73.91   15.07
  -4 -11   7   69.37    9.67
   4  11  -7   72.55   11.55
  -4  11   7   75.03   11.08
  -4 -11   6   14.65    5.93
   4  11  -6   17.67    5.90
  -4  11   6   24.74    6.59
   4 -11  -6   14.13    6.80
  -4 -11   6   28.36    6.45
  -4  11   6   27.16    6.36
  -4  11   5    6.33    4.55
  -4 -11   5    7.18    4.57
   4 -11  -5   -0.29    2.84
   4  11  -5   11.48    5.06
  -4 -11   5    7.80    3.80
  -4  11   5   10.18    4.16
  -4  11   4    5.73    3.67
  -4 -11   4   20.70    9.01
   4 -11  -4   16.29    9.55
   4  11  -4   12.95    5.45
  -4 -11   4    1.59    2.26
  -4  11   4    0.98    2.65
  -4  11   3    1.55    3.60
   4  11  -3   -1.29    2.53
   4 -11  -3   -4.11    4.87
  -4 -11   3    1.01    2.20
  -4  11   3   -1.53    2.49
   4  11  -2   23.95    6.89
  -4  11   2   32.60    7.71
   4 -11  -2   34.14    9.10
  -4 -11   2   24.63    5.86
  -4  11   2   23.07    5.72
  -4  11   1   -2.50    4.07
   4  11  -1    1.39    2.02
   4 -11  -1   -3.02    4.04
  -4 -11   1    0.27    1.73
   4 -11   0   79.14   13.97
   4  11   0   73.03   10.98
  -4  11   0   81.78   12.27
  -4 -11   0   83.01   10.76
  -4  11  -1   35.17    7.49
   4  11   1   30.09    7.48
  -4 -11  -1   45.32    8.01
   4 -11   1   32.93    8.84
  -4  11  -2   12.06    4.43
   4  11   2   30.57    7.41
  -4 -11  -2   32.53    7.67
   4 -11   2   24.00    8.10
   4 -11   3  171.48   19.44
  -4 -11  -3  163.09   16.64
  -4  11  -3  155.85   17.05
   4  11   3  164.70   16.45
  -4  11  -4   32.72    8.73
   4  11   4   38.87    8.29
   4 -11   4   51.09   10.82
  -4 -11  -4   38.13    8.25
  -4 -11  -5  140.51   16.09
  -4  11  -5  160.39   17.48
   4 -11   5  160.84   18.67
   4  11   5  178.35   16.97
  -4  11  -6   11.25    4.31
   4  11   6   12.22    4.94
   4 -11   6   12.72    6.59
   4  11   7   73.33   11.08
  -4  11  -7  102.71   14.58
   4 -11   7   80.39   13.85
  -4  11  -8    0.68    2.96
   4  11   8    3.29    4.06
   4 -11   8    6.41    5.63
  -4  11  -9   34.79    8.75
   4  11   9   42.03    8.31
   4 -11   9   37.09    9.35
   4 -11  10    5.99    4.25
  -4  11 -10    0.10    2.71
   4  11  10    2.46    3.01
   4 -11  11   -3.95    4.75
  -4  11 -11   -1.87    2.95
  -4  11 -12   12.31    5.54
   4 -11  12   13.36    6.23
   4 -11  13   52.96   12.65
  -4 -12  17  122.23   19.03
  -4 -12  16    1.43    4.14
  -4  12  15   47.93   10.59
  -4 -12  15   65.28   14.45
  -4 -12  14   20.52    8.09
   4  12 -14   34.70    8.63
  -4  12  14   49.53   11.06
  -4 -12  14   25.38    7.59
  -4 -12  13   33.11   10.28
   4  12 -13   25.27    7.15
  -4  12  13   31.50    8.93
  -4 -12  13   33.85    8.42
  -4 -12  12   -1.01    2.56
  -4 -12  12   -1.17    3.63
  -4  12  12    5.46    4.05
   4  12 -12   -1.27    3.69
  -4  12  12    5.12    4.36
  -4  12  11    3.01    3.75
  -4 -12  11   -4.43    3.49
  -4  12  11   10.19    4.62
   4  12 -11    2.97    5.20
  -4 -12  11    3.63    3.26
  -4 -12  10   48.10   11.85
  -4  12  10   47.96    9.56
   4  12 -10   46.60    9.64
  -4  12  10   31.67    8.15
  -4 -12  10   41.16    8.50
  -4 -12   9   -4.09    5.86
  -4  12   9    1.04    2.88
   4  12  -9   16.38    5.72
   4 -12  -9   14.47    8.97
  -4 -12   9    9.58    4.65
  -4  12   9   20.06    7.10
  -4 -12   8   11.11    3.99
  -4 -12   8    8.02    5.99
  -4  12   8    7.83    4.21
   4  12  -8    7.34    3.89
   4 -12  -8    6.10    5.64
  -4  12   8    4.11    2.51
   4 -12  -7  141.53   20.87
   4  12  -7  154.92   17.29
  -4  12   7  145.51   15.60
  -4 -12   7   92.01   16.03
  -4 -12   7  140.29   14.21
  -4  12   7  152.06   16.66
  -4 -12   6   29.11    9.04
  -4  12   6   14.60    4.85
   4  12  -6   15.23    5.58
   4 -12  -6   22.67    8.95
  -4 -12   6   16.43    4.71
  -4  12   6   33.38    7.55
  -4 -12   5  134.60   19.46
  -4  12   5   83.48   12.08
   4 -12  -5  116.87   18.33
   4  12  -5  105.21   14.03
  -4  12   5  104.57   12.80
  -4 -12   5   94.09   11.60
  -4 -12   4   -1.01    3.72
  -4  12   4    5.24    5.29
   4  12  -4    2.21    3.84
   4 -12  -4   -4.67    5.50
  -4 -12   4    1.22    1.72
  -4  12   4    1.39    2.65
   4 -12  -3  201.56   22.65
   4  12  -3  271.92   22.03
  -4 -12   3  205.85   17.01
  -4  12   3  237.67   21.17
  -4  12   3  210.30   17.31
  -4  12   2   68.28   11.52
   4  12  -2   71.11   11.69
  -4 -12   2   87.81   11.45
   4 -12  -2   65.06   12.82
  -4  12   1   41.85   10.17
   4  12  -1   38.82    8.99
   4 -12  -1   42.00   11.29
  -4 -12   1   53.15    9.25
   4  12   0    4.18    4.11
  -4 -12   0    1.01    2.46
   4 -12   0    6.90    4.53
  -4  12   0    1.64    2.64
  -4  12  -1   37.38    9.20
   4  12   1   28.34    7.33
  -4 -12  -1   22.84    5.64
   4 -12   1   34.91    9.71
  -4  12  -2   12.97    9.55
  -4 -12  -2    9.41    4.65
   4  12   2    0.68    2.89
   4 -12   2   15.29    6.63
  -4  12  -3    4.79    4.92
  -4 -12  -3   11.60    4.71
   4  12   3    1.70    2.20
   4 -12   3    9.90    6.78
  -4  12  -4    7.79    4.41
   4  12   4    3.33    3.35
  -4 -12  -4    2.56    3.08
   4 -12   4   -1.71    4.22
  -4  12  -5   12.60    5.92
   4  12   5   15.11    5.35
  -4 -12  -5   22.23    7.22
   4 -12   5   10.46    6.17
  -4  12  -6   -0.16    3.31
   4  12   6   -0.27    2.53
   4 -12   6    1.57    3.96
  -4  12  -7   37.80    9.44
   4 -12   7   37.69   10.62
   4  12   7   55.75   10.25
   4 -12   8    1.83    3.96
  -4  12  -8   -3.03    3.46
   4  12   8    3.33    2.32
   4  12   9   96.47   13.24
  -4  12  -9   86.67   13.49
   4 -12   9   71.49   13.16
  -4  12 -10    9.34    5.38
   4 -12  10    3.72    3.14
   4 -12  11   85.39   15.83
  -4  12 -11   82.90   13.56
  -4  12 -12    1.20    3.93
  -4 -13  16    8.79    6.75
  -4 -13  15   33.92   10.76
  -4 -13  14    5.66    3.74
   4  13 -14    8.14    4.68
  -4 -13  13   65.34   14.96
   4  13 -13   62.10   11.66
  -4  13  13   36.58   10.06
  -4 -13  12   19.12    9.31
  -4  13  12   27.40    7.61
   4  13 -12    9.93    5.45
  -4  13  12   27.33    8.26
  -4 -13  11  130.66   19.01
   4 -13 -11   98.12   18.57
   4  13 -11  134.48   17.10
  -4  13  11  122.75   15.80
  -4  13  11  111.68   15.85
  -4 -13  10   48.35   13.04
   4 -13 -10   30.96   11.05
  -4  13  10   34.01    8.15
   4  13 -10   34.09    8.46
  -4  13  10   35.98    9.39
  -4  13   9   56.94   10.89
  -4 -13   9   66.91   14.42
   4 -13  -9   56.62   13.78
  -4  13   9   59.80   11.51
   4  13  -9   58.87   10.96
  -4 -13   8   39.95   11.71
  -4  13   8   40.96    9.86
   4  13  -8   29.26    8.02
   4 -13  -8   42.58   11.73
  -4  13   8   35.85    8.83
  -4 -13   7   11.10    6.96
  -4  13   7    8.54    4.49
   4  13  -7   -1.56    3.13
   4 -13  -7    3.98    3.32
  -4  13   7    3.80    3.84
  -4 -13   6    8.25    6.58
  -4  13   6    4.70    3.53
   4  13  -6    8.61    3.14
   4 -13  -6    4.62    4.35
  -4  13   6    5.43    3.24
  -4 -13   5    4.49    4.48
  -4  13   5    7.46    5.80
   4  13  -5    4.80    2.50
   4 -13  -5    9.56    6.58
  -4  13   5    2.39    2.88
  -4 -13   4    5.23    5.67
  -4  13   4    7.08    6.03
   4  13  -4   15.82    6.64
  -4  13   4    9.05    4.22
   4 -13  -4   -3.03    3.25
  -4 -13   3    4.04    6.70
  -4  13   3    8.83    4.76
   4  13  -3    2.63    4.14
   4 -13  -3    8.58    5.88
  -4  13   2    8.58    6.10
   4  13  -2   -3.31    3.51
   4 -13  -2    4.01    4.43
   4  13  -1   79.38   13.08
   4 -13  -1   57.79   12.81
  -4  13   1   74.98   12.78
  -4  13   0   32.93    8.09
   4  13   0   60.52   11.34
   4 -13   0   47.81   12.45
  -4  13  -1   57.79   11.57
   4  13   1   57.89   10.66
   4 -13   1   29.57    9.30
  -4  13  -2   54.29   11.76
   4  13   2   39.80    9.43
   4 -13   2   38.23    9.93
  -4  13  -3   53.96   10.28
   4 -13   3   75.30   14.47
   4  13   3   60.23   11.31
   4  13   4   97.01   13.74
   4 -13   4   61.45   12.40
  -4  13  -4   94.56   14.25
  -4  13  -5    9.35    4.97
   4  13   5   32.23    7.70
   4 -13   5   18.59    8.03
  -4  13  -6   17.18    7.12
   4  13   6   20.79    6.38
   4 -13   6   11.96    6.18
  -4  13  -7    3.82    4.78
   4 -13   7    9.97    5.24
   4  13   7    4.55    3.08
  -4  13  -8   49.41   10.23
   4 -13   8   55.71   12.19
   4  13   8   71.87   12.35
   4  13   9    2.22    4.56
  -4  13  -9    4.28    4.71
   4 -13   9    6.30    5.24
  -4  13 -10    5.47    5.19
   4 -13  10   -0.29    3.42
  -4  13 -11   -3.69    5.29
   4  14 -14   15.43    6.70
  -4 -14  13   10.56    6.89
   4  14 -13   14.95    7.00
  -4 -14  12   69.98   15.21
   4  14 -12   66.49   12.76
  -4  14  12   39.65   10.81
  -4 -14  11   -1.66    5.40
  -4  14  11    3.94    5.24
   4  14 -11   -1.17    3.83
   4 -14 -11    4.17    6.63
  -4  14  11   -1.32    3.89
  -4 -14  10    9.25    8.84
  -4  14  10   18.96    5.83
   4  14 -10   14.03    7.19
   4 -14 -10   15.80    8.31
  -4  14  10    6.79    3.67
  -4 -14   9    0.29    4.14
  -4  14   9    6.90    6.01
   4  14  -9    6.28    5.76
   4 -14  -9    6.76    6.65
  -4  14   9    3.63    5.05
  -4 -14   8    1.59    4.35
  -4  14   8    6.23    4.95
   4  14  -8    9.11    6.57
   4 -14  -8   11.88    8.38
  -4  14   8    5.50    5.01
   4 -14  -7    1.17    5.74
  -4 -14   7   -0.67    4.85
  -4  14   7   -5.05    4.13
   4  14  -7    2.00    4.69
  -4  14   7    0.18    2.86
   4 -14  -6  122.38   20.03
   4  14  -6   91.94   14.46
  -4  14   6  107.16   14.86
  -4  14   6  108.66   15.93
  -4 -14   6  147.84   22.79
   4 -14  -5    8.83    5.33
  -4 -14   5    2.08    4.40
  -4  14   5    3.60    4.28
   4  14  -5   -7.81    6.30
  -4  14   5    6.31    3.42
  -4 -14   4  117.09   20.39
   4  14  -4  120.98   16.46
   4 -14  -4  148.71   21.85
  -4  14   4  127.35   17.27
  -4 -14   3   -2.50    6.99
  -4  14   3    5.60    3.68
   4  14  -3   -3.22    4.33
   4 -14  -3   -0.04    3.58
   4  14  -2  186.25   20.55
   4 -14  -2  203.84   24.73
  -4  14   2  177.19   20.40
  -4  14   1    6.84    6.43
   4  14  -1   18.09    7.13
   4 -14  -1   11.01    5.90
   4  14   0   97.69   15.58
   4 -14   0  107.04   17.45
  -4  14   0  123.11   16.73
  -4  14  -1    9.12    6.64
   4  14   1   -0.80    3.63
   4 -14   1   -2.47    5.25
  -4  14  -2    1.39    2.84
   4  14   2    6.18    4.25
  -4  14  -3   17.22    7.64
   4  14   3    9.71    6.01
   4 -14   3   20.79    9.12
  -4  14  -4   10.96    6.80
   4  14   4   13.21    6.05
   4 -14   4   11.80    6.28
  -4  14  -5   35.79   10.44
   4  14   5   31.16    9.03
   4 -14   5   29.58    8.74
   4 -14   6   17.59    6.98
  -4  14  -6   12.43    7.24
   4  14   6   13.91    5.68
  -4  14  -7   -3.80    5.51
   4 -14   7    0.22    4.31
   4  14   7    2.78    4.47
  -4  14  -8  187.11   21.63
   4  14   8  214.10   21.31
  -4  14  -9   14.64    7.13
  -4  15  11   37.15    9.33
  -4 -15  10   52.98   14.61
  -4  15  10   42.85   11.08
  -4  15  10   37.72   10.43
  -4 -15   9  119.16   21.63
   4  15  -9  191.02   22.04
  -4  15   9  183.27   21.30
  -4  15   9  167.78   19.61
  -4 -15   8   25.69   10.73
   4  15  -8   28.46   10.24
  -4  15   8   23.86    8.92
   4 -15  -8   38.00   12.61
  -4  15   8   34.17   10.04
  -4 -15   7   14.39    8.70
   4 -15  -7   13.02    7.55
   4  15  -7   12.07    6.43
  -4  15   7   15.39    6.19
  -4  15   7    2.68    4.18
  -4 -15   6   52.67   13.88
  -4  15   6   49.90   11.67
   4  15  -6   60.42   12.87
   4 -15  -6   61.26   14.25
  -4 -15   5    3.10    6.14
  -4  15   5    0.84    3.96
   4 -15  -5   -1.71    5.32
  -4 -15   4   -2.68    5.19
  -4  15   4    1.52    5.11
   4  15  -4    6.43    6.47
   4 -15  -4   12.25    8.26
  -4 -15   3   28.84   11.16
  -4  15   3   30.78    9.18
   4  15  -3   11.72    6.60
   4 -15  -3   23.89    9.51
  -4  15   2    0.50    3.97
   4  15  -2    5.01    4.98
   4 -15  -2    6.06    5.91
  -4  15   1   13.29    6.66
   4  15  -1    5.43    4.35
   4 -15  -1    6.34    6.36
   4  15   0   79.35   14.20
   4 -15   0   61.77   14.01
  -4  15   0   83.29   14.45
   4  15   1   87.04   14.91
   4 -15   1   70.86   15.21
  -4  15  -1  106.26   16.32
  -4  15  -2   37.02    9.79
   4  15   2   40.92   10.10
   4 -15   2   34.39   11.14
  -4  15  -3   13.73    6.78
   4  15   3   40.70   10.53
   4 -15   3   50.16   12.97
  -4  15  -4    6.58    3.72
   4  15   4   12.73    7.12
   4 -15   4   17.22    7.71
   4  15   5    6.03    4.92
   4  15   6   77.72   13.82
   4  15   7    2.10    3.28
   4  15   8   20.16    7.26
  -5   0  23    0.92    4.22
  -5   0  22    3.35    3.57
  -5   0  21    0.03    2.82
  -5   0  20   41.33    9.65
  -5   0  19    1.41    5.12
  -5   0  18   19.69    6.00
  -5   0  17   -0.05    2.81
  -5   0  16   35.33    8.01
  -5   0  15    0.31    2.05
  -5   0  15   -0.46    1.79
  -5   0  14  170.37   11.22
  -5   0  14  155.96   15.05
  -5   0  13    1.74    2.09
  -5   0  13   -2.64    1.61
  -5   0  12  209.21   16.42
  -5   0  12  217.03   12.98
  -5   0  11    0.01    1.73
  -5   0  11    0.36    1.69
  -5   0  10  529.15   24.22
  -5   0  10  525.22   20.86
  -5   0   9    0.47    1.88
  -5   0   9    2.38    3.41
  -5   0   8 1339.39   36.00
  -5   0   8 1254.01   32.76
  -5   0   7    2.23    2.50
  -5   0   7    0.18    2.73
  -5   0   6  417.62   18.95
  -5   0   6  418.11   19.04
   5   0  -5    5.57    2.06
  -5   0   5    6.17    3.12
  -5   0   5    3.47    3.04
  -5   0   4    3.36    2.13
  -5   0   4    5.54    2.32
  -5   0   3    2.75    2.54
  -5   0   3   -0.59    1.48
   5   0  -3    0.71    0.79
  -5   0   2  136.22    9.29
   5   0  -2  122.63    6.50
  -5   0   1    0.34    1.97
  -5   0   1    0.30    0.78
   5   0  -1   -0.02    0.69
   5   0   0 1340.47   21.56
  -5   0   0 1301.63   34.96
  -5   0  -1   -1.33    2.62
  -5   0  -1    1.68    1.83
  -5   0  -1    3.80    1.59
   5   0   1    0.29    0.67
  -5   0  -2 1595.07   27.79
  -5   0  -2 1621.89   23.47
   5   0   2 1691.04   27.90
  -5   0  -2 1628.45   39.38
  -5   0  -3    0.36    1.94
  -5   0  -3    1.19    2.00
  -5   0  -3   -0.92    0.75
   5   0   3    2.02    2.36
  -5   0  -4 1371.59   26.41
   5   0   4 1291.32   27.93
  -5   0  -4 1327.64   35.93
  -5   0  -4 1383.56   20.52
  -5   0  -5    3.99    2.84
  -5   0  -5    1.64    1.22
   5   0   5    3.34    2.10
  -5   0  -6  342.21   18.44
  -5   0  -6  371.31   11.58
   5   0   6  355.82   16.48
  -5   0  -7    0.27    1.86
   5   0   7    1.16    2.30
  -5   0  -8   34.35    5.81
   5   0   8   30.53    5.52
  -5   0  -9   -1.18    1.67
   5   0   9    2.66    1.61
   5   0  10   18.33    4.41
  -5   0 -10   19.43    3.94
   5   0  11   -0.13    3.43
  -5   0 -11   -1.85    2.19
   5   0  12  227.66   17.65
   5   0  13   -1.24    2.58
   5   0  14  505.65   28.71
   5   0  15   -2.93    2.93
   5   0  16  145.43   16.57
   5   0  17    1.50    2.88
   5   0  18  144.40   18.13
   5   0  19   -1.28    3.30
  -5  -1  23    5.05    4.42
  -5   1  23   -1.78    3.78
  -5  -1  22   72.02   13.49
  -5   1  22   88.37   14.94
  -5  -1  21    6.63    4.69
  -5   1  21    7.53    4.98
  -5  -1  20   77.33   13.23
  -5   1  20   78.33   13.29
  -5  -1  19   85.93   13.32
  -5   1  19   80.37   12.74
  -5  -1  18  187.85   19.14
  -5   1  18  210.24   20.03
  -5  -1  17  104.13   13.59
  -5   1  17  132.56   15.60
  -5  -1  16  181.49   17.40
  -5   1  16  169.04   16.88
  -5  -1  15  100.13    8.51
  -5  -1  15   97.46   12.37
  -5   1  15  107.65   13.04
  -5   1  14   81.09    7.34
  -5  -1  14   86.35   11.32
  -5   1  14   74.07   10.46
  -5  -1  14   86.74    8.36
  -5   1  13   68.07    6.95
  -5  -1  13   80.62   10.68
  -5   1  13   69.58    9.70
  -5  -1  13   71.17    7.94
  -5  -1  12   18.82    4.25
  -5   1  12   20.68    4.34
  -5  -1  12   11.30    3.91
  -5   1  12   13.05    4.85
  -5   1  11    5.50    1.97
  -5  -1  11    5.13    3.21
  -5   1  11    2.52    1.97
  -5  -1  10    1.52    1.39
  -5   1  10    5.64    2.26
  -5  -1  10    5.22    3.37
  -5   1  10    1.51    1.54
  -5   1   9   58.32    7.23
  -5  -1   9   53.77    7.94
  -5   1   9   56.80    7.65
  -5  -1   9   53.65    7.18
  -5   1   8 1025.62   29.60
  -5  -1   8 1112.04   33.97
  -5   1   8 1144.28   32.75
  -5  -1   8 1075.68   31.81
  -5  -1   7  407.48   20.25
  -5   1   7  417.69   18.70
  -5  -1   7  364.33   18.56
  -5   1   7  409.76   18.89
  -5  -1   6  885.56   28.85
  -5   1   6  930.66   26.77
   5   1  -6  929.04   18.10
  -5   1   6  843.41   26.95
  -5   1   5  494.59   18.92
  -5  -1   5  543.17   22.08
   5   1  -5  515.34   11.78
  -5   1   5  518.80   21.45
  -5  -1   4  492.81   20.27
  -5   1   4  479.39   17.78
   5   1  -4  476.86    9.70
  -5   1   4  489.10   20.74
  -5  -1   3  405.40   18.09
  -5   1   3  393.40   15.49
   5   1  -3  423.84    9.09
   5  -1  -3  440.42   15.90
  -5   1   3  403.16   18.97
  -5  -1   2  130.61   10.04
  -5   1   2  134.43    8.42
   5  -1  -2  146.24    8.86
   5   1  -2  138.80    4.15
  -5   1   2  131.54   11.15
   5  -1  -1  244.76   12.13
  -5  -1   1  233.27   13.02
  -5   1   1  238.95   10.31
   5  -1  -1  221.77   10.60
   5   1  -1  241.23    5.97
  -5  -1   1  238.49   15.06
  -5   1   1  247.70   14.92
  -5  -1   0   11.67    3.70
  -5  -1   0   12.51    3.27
  -5   1   0   11.54    2.44
  -5   1   0   12.95    3.86
  -5  -1   0    9.95    1.80
   5  -1   0   10.98    2.53
   5   1   0   14.38    1.79
  -5   1  -1  208.02   14.23
  -5  -1  -1  224.53   12.53
  -5   1  -1  199.27    8.21
  -5  -1  -1  189.57    8.58
   5  -1   1  200.24   10.32
   5   1   1  204.60    7.45
  -5  -1  -1  199.61   13.92
  -5  -1  -2   23.63    5.13
  -5  -1  -2   28.18    4.82
  -5   1  -2   24.29    2.73
  -5   1  -2   14.22    3.86
  -5  -1  -2   24.35    3.59
  -5   1  -2   24.16    2.36
   5  -1   2   28.73    4.45
   5   1   2   25.98    3.12
  -5  -1  -3   -2.58    2.25
  -5   1  -3    5.71    2.45
  -5   1  -3    8.54    3.67
  -5   1  -3    5.24    1.09
   5  -1   3   10.39    4.27
   5   1   3    5.78    2.40
  -5   1  -4  350.00    7.93
  -5   1  -4  297.00   17.04
  -5   1  -4  336.81    6.85
   5  -1   4  334.23   15.22
   5   1   4  345.81   13.40
  -5  -1  -4  334.34   18.31
  -5   1  -5   90.46    9.72
  -5   1  -5  101.30    4.29
  -5  -1  -5   94.27    9.74
  -5   1  -5   93.62    3.57
   5  -1   5   85.58    8.35
   5   1   5   84.64    7.22
  -5   1  -6   90.09    9.54
  -5   1  -6  104.03    4.84
  -5   1  -6  123.06    4.41
   5  -1   6  122.52   10.21
   5   1   6  114.34    9.04
  -5  -1  -6  110.63   10.40
  -5   1  -7  251.76   15.92
   5  -1   7  213.01   14.09
   5   1   7  235.05   13.90
  -5  -1  -7  212.20   14.63
  -5  -1  -8  129.24   11.57
  -5   1  -8  140.17   11.91
   5  -1   8  132.87   11.56
   5   1   8  133.73   10.98
  -5  -1  -9  121.88   11.06
  -5   1  -9   98.22    9.90
   5  -1   9  106.13   10.89
   5   1   9  101.27    9.85
  -5  -1 -10   38.42    6.30
  -5   1 -10   27.25    5.36
   5   1  10   36.22    4.72
   5   1  10   47.86    7.41
   5  -1  10   34.11    6.64
  -5  -1 -11  363.11   18.40
  -5   1 -11  329.97   17.89
   5   1  11  336.78   20.15
   5   1  11  341.41   15.26
   5  -1  11  307.06   20.20
   5   1  12  245.18   18.46
   5  -1  12  194.88   16.74
   5   1  13   41.78    7.95
   5  -1  13   33.98    7.47
   5   1  14   11.27    4.72
   5  -1  14   16.66    6.17
   5  -1  15    0.37    2.66
   5   1  15   18.15    6.39
   5  -1  16   -3.18    3.76
   5   1  16    2.38    2.62
   5  -1  17   -0.05    3.03
   5   1  17    5.80    5.16
   5  -1  18   21.58    7.88
   5   1  18   12.20    5.40
   5  -1  19   32.50    9.17
   5   1  19   15.59    7.03
  -5  -2  23   88.36   15.60
  -5   2  23  101.70   16.02
  -5  -2  22   -3.06    4.08
  -5   2  22   12.11    5.21
  -5  -2  21   19.46    7.41
  -5   2  21   32.77    9.40
  -5  -2  20    5.02    4.93
  -5   2  20    8.43    5.75
  -5  -2  19    9.51    4.87
  -5  -2  19    8.28    4.40
  -5   2  19    6.12    4.60
  -5  -2  18   -0.83    2.83
  -5  -2  18    0.83    2.35
  -5   2  18   -1.23    3.44
  -5  -2  17   27.86    6.70
  -5  -2  17   33.53    8.09
  -5   2  17   33.10    8.26
  -5  -2  16    0.70    2.02
  -5   2  16    0.24    1.96
  -5  -2  16    4.13    2.80
  -5  -2  15  347.53   23.55
  -5   2  15  341.78   23.00
  -5  -2  15  340.28   16.66
  -5  -2  15  321.33   19.93
  -5   2  14   88.41    7.73
  -5  -2  14   88.18   12.28
  -5   2  14   80.37   10.79
  -5  -2  14   71.77    8.09
  -5  -2  14   74.92    9.20
  -5   2  13  182.40   11.50
  -5  -2  13  189.59   16.68
  -5   2  13  180.23   15.76
  -5  -2  13  194.33   13.60
  -5  -2  13  163.13   13.00
  -5   2  12   39.56    5.81
  -5  -2  12   36.82    5.75
  -5  -2  12   37.11    7.23
  -5   2  12   34.94    6.79
  -5   2  11  372.22   17.24
  -5  -2  11  343.10   21.29
   5   2 -11  372.09   16.09
  -5   2  11  358.17   20.64
  -5  -2  11  368.50   17.01
  -5  -2  10   22.10    3.94
  -5  -2  10   31.45    6.44
  -5   2  10   27.12    4.85
   5   2 -10   24.78    4.24
  -5   2  10   24.43    5.44
  -5  -2   9  120.38    8.60
  -5   2   9  102.91    9.25
   5   2  -9  111.20    8.90
  -5   2   9  120.49   11.07
  -5  -2   9  107.98   11.49
  -5   2   8  151.14   11.52
   5   2  -8  133.68   10.05
  -5  -2   8  155.68   13.47
  -5   2   8  129.34   11.27
  -5   2   7  259.11   14.97
   5   2  -7  291.34   14.39
  -5  -2   7  284.79   17.79
  -5   2   7  274.28   15.05
  -5   2   6   79.88    8.62
   5   2  -6  106.18    8.91
  -5  -2   6  101.40   10.40
  -5   2   6   79.64    7.74
   5   2  -6   90.93    5.53
   5   2  -5    8.82    2.72
  -5  -2   5    7.94    2.90
  -5   2   5   14.92    4.41
  -5   2   5   10.68    2.93
   5   2  -5   11.32    1.72
  -5  -2   4    2.14    2.17
   5   2  -4    1.45    1.68
  -5   2   4    1.39    1.27
  -5   2   4   -0.71    1.59
  -5   2   3  293.21   16.40
  -5  -2   3  280.72   16.15
   5  -2  -3  278.82   14.87
  -5   2   3  289.70   12.61
   5   2  -3  292.80   14.59
  -5   2   2  621.43   24.22
  -5  -2   2  680.01   24.85
   5   2  -2  644.72   21.83
  -5   2   2  675.44   17.46
   5  -2  -2  693.76   22.22
  -5  -2   1    9.81    3.31
   5  -2  -1    3.73    1.56
  -5   2   1   11.00    3.65
  -5   2   1    8.70    1.87
   5   2  -1    7.83    2.80
   5  -2  -1   10.36    2.97
  -5   2   0   46.57    6.74
  -5  -2   0   49.63    6.88
   5   2   0   31.94    4.93
  -5   2   0   41.86    3.57
   5  -2   0   45.57    4.54
  -5  -2   0   49.01    2.82
   5  -2   0   40.63    5.17
  -5   2  -1  460.99   21.05
  -5  -2  -1  459.09   20.55
   5   2   1  469.13    9.89
  -5   2  -1  451.58    9.72
   5   2   1  412.29   17.73
  -5  -2  -1  449.58   11.19
   5  -2   1  477.85   17.85
  -5   2  -2   71.76    8.44
   5   2   2   60.98    4.28
   5   2   2   67.87    7.38
  -5  -2  -2   75.04    5.28
   5  -2   2   64.36    6.63
   5  -2   3 1337.53   31.51
   5   2   3 1274.05   22.73
   5   2   4    5.82    1.94
  -5  -2  -4    3.42    2.67
  -5   2  -4    1.20    1.89
   5  -2   4    8.81    3.07
  -5   2  -5  228.48   15.44
   5  -2   5  257.98   15.02
   5   2   5  243.33   11.95
  -5  -2  -5  250.96   16.37
   5   2   6    8.11    2.64
  -5  -2  -6    6.47    3.18
  -5   2  -6   11.88    3.71
   5  -2   6   17.68    4.56
  -5   2  -7  100.73   10.09
   5  -2   7  130.55   11.60
   5   2   7  109.22    9.25
  -5  -2  -7  120.85   11.35
   5   2   8    5.16    2.49
  -5  -2  -8    5.77    3.08
  -5   2  -8    1.47    1.68
   5  -2   8    5.17    1.97
   5   2   9    2.83    2.09
  -5  -2  -9    6.94    3.51
   5  -2   9    4.25    2.39
  -5   2  -9    3.17    2.28
  -5  -2 -10   58.82    8.15
  -5   2 -10   47.86    6.88
   5   2  10   60.39    7.02
   5  -2  10   43.17    7.75
   5   2  10   49.06    7.18
  -5  -2 -11   38.32    6.51
  -5   2 -11   41.26    6.78
   5   2  11   45.24    6.18
   5  -2  11   29.23    6.54
   5   2  11   46.98    7.77
   5   2  12    7.77    3.00
   5   2  12    4.28    2.43
   5  -2  13  145.10   15.33
   5   2  13  137.30   14.05
   5  -2  14    2.40    2.95
   5   2  14   -2.66    2.40
   5  -2  15  351.51   25.67
   5   2  15  275.28   22.10
   5  -2  16   -0.79    3.49
   5   2  16    3.68    3.98
   5  -2  17    7.68    4.86
   5   2  17    9.48    4.31
   5  -2  18    9.34    6.89
  -5  -3  23   17.64    7.25
  -5   3  23   14.03    7.19
  -5  -3  22   -0.31    2.80
  -5  -3  22    9.87    7.06
  -5   3  22   -1.01    5.69
  -5  -3  21  189.27   19.86
  -5  -3  21  173.45   19.65
  -5   3  21  193.21   21.60
  -5  -3  20   20.83    6.79
  -5  -3  20   26.85    7.93
  -5   3  20   21.22    7.15
  -5  -3  19   91.48   13.96
  -5   3  19   58.99   11.24
  -5  -3  19   75.29   11.90
  -5  -3  18   -0.64    2.46
  -5  -3  18    0.45    2.80
  -5   3  18    0.83    3.50
  -5  -3  17  117.15   14.84
  -5   3  17  126.59   14.98
  -5  -3  17  124.12   13.56
  -5  -3  16   22.41    5.46
  -5  -3  16   24.94    7.07
  -5   3  16   24.42    6.11
  -5  -3  15   39.28    8.39
  -5   3  15   39.23    7.81
  -5  -3  15   50.01    7.07
  -5  -3  15   49.22    7.88
  -5  -3  14   94.42   12.27
  -5   3  14  113.92    8.82
  -5   3  14  120.22   13.45
   5   3 -14   98.59    8.55
  -5  -3  14  100.44   10.38
  -5  -3  13    9.57    3.55
  -5  -3  13    8.98    3.23
  -5   3  13   12.32    4.90
  -5   3  13   13.35    3.45
   5   3 -13   11.54    3.16
  -5  -3  12   48.19    8.88
  -5   3  12   57.43    6.65
  -5   3  12   49.03    7.93
   5   3 -12   58.99    6.76
  -5  -3  12   43.17    6.44
  -5   3  11   44.05    6.23
  -5  -3  11   38.53    7.68
  -5   3  11   34.03    6.25
   5   3 -11   26.53    4.67
  -5  -3  11   35.50    5.13
  -5  -3  10   29.34    6.60
  -5   3  10   10.09    3.28
  -5   3  10   28.72    5.87
   5   3 -10   20.49    4.57
  -5  -3  10   22.79    4.17
  -5  -3   9   73.73   10.01
  -5   3   9   75.15    9.03
   5   3  -9   82.94    7.98
  -5   3   9   82.42    8.65
  -5  -3   9   82.24    6.87
  -5  -3   8  126.84   12.85
  -5   3   8  137.69   11.11
  -5  -3   8  144.53    8.28
  -5   3   8  132.99   11.24
   5   3  -8  146.50   10.80
  -5  -3   7  177.57   14.75
  -5   3   7  185.84   13.29
  -5   3   7  181.12   12.60
   5   3  -7  188.35    9.17
   5   3  -7  191.88   12.30
  -5  -3   7  179.63    8.35
  -5  -3   6   91.49   10.65
  -5   3   6   91.98    9.08
   5   3  -6  102.92    9.21
  -5   3   6   94.82    8.51
   5   3  -6   90.09    5.52
  -5  -3   6   89.13    5.23
   5   3  -5  281.90    8.31
  -5  -3   5  308.10   18.61
  -5   3   5  261.18   15.63
  -5   3   5  288.14   14.18
   5   3  -5  322.29   15.88
  -5  -3   4  253.81   16.88
  -5   3   4  247.80   15.34
   5   3  -4  238.87   13.68
  -5   3   4  216.30   11.90
  -5  -3   3  199.64   14.67
  -5   3   3  177.32   12.93
   5  -3  -3  194.52   13.33
  -5   3   3  169.12    9.64
   5   3  -3  182.26   11.94
  -5  -3   2   85.57    9.60
  -5   3   2   92.57    9.29
   5  -3  -2   91.90    8.79
  -5   3   2   93.88    6.48
   5   3  -2   84.10    8.36
  -5  -3   1  121.06   11.50
  -5   3   1  132.59   11.33
   5  -3  -1  121.18    7.50
  -5   3   1  123.20    6.91
   5   3  -1  117.56    9.95
   5  -3  -1  137.54   10.83
  -5  -3   0    8.71    3.84
   5  -3   0    5.40    1.55
  -5   3   0    7.02    3.60
  -5   3   0    4.22    1.07
   5   3   0    2.35    2.28
   5  -3   0   12.46    3.86
  -5   3  -1  411.21   20.28
  -5   3  -1  391.66    8.11
  -5  -3  -1  395.29    9.22
   5   3   1  380.92   17.74
   5   3   2    2.70    2.13
  -5   3  -2    3.58    3.87
   5  -3   2    3.63    2.25
  -5  -3  -2    7.41    1.69
  -5   3  -3   -0.38    2.73
   5   3   3    2.69    1.55
   5  -3   3    2.69    1.41
  -5  -3  -3    4.76    1.80
  -5   3  -4   39.86    6.53
   5   3   4   46.84    6.27
   5  -3   4   39.13    5.88
   5   3   5  397.81   15.35
  -5   3  -5  428.70   21.46
   5   3   5  405.73   18.38
   5  -3   5  383.47   19.49
   5   3   6   77.96    7.31
  -5   3  -6   93.41   10.20
   5  -3   6   69.29    8.42
   5   3   7  262.42   14.52
  -5   3  -7  243.63   16.55
   5  -3   7  282.71   17.80
  -5  -3  -7  259.44   17.20
   5   3   8    5.64    2.80
  -5  -3  -8    2.09    2.19
  -5   3  -8    2.86    2.64
   5  -3   8    3.16    2.48
   5   3   9  204.19   14.28
  -5  -3  -9  213.89   15.30
   5  -3   9  198.83   16.24
  -5   3  -9  200.14   14.84
   5   3  10    2.10    2.45
  -5  -3 -10    3.07    2.31
  -5   3 -10   -1.19    2.82
   5   3  10    6.34    2.44
   5  -3  10    3.36    3.18
   5   3  11  145.55   13.66
  -5   3 -11  157.13   12.92
   5   3  11  150.81   12.01
   5  -3  11  180.45   16.30
  -5  -3 -11  138.90   12.31
   5   3  12   28.32    6.01
   5   3  12   22.06    5.31
   5  -3  12   32.59    7.26
   5   3  13   55.92    9.27
   5  -3  13   62.02   10.18
   5  -3  14   11.40    4.50
   5  -3  15    5.46    3.77
   5  -3  16   11.20    4.59
   5  -3  17  153.52   18.79
   5  -3  18   -2.66    4.59
  -5  -4  23    6.64    5.04
  -5  -4  23   15.37    7.16
  -5  -4  22   44.30   10.25
  -5  -4  22   62.75   13.60
  -5   4  22   44.43   10.50
  -5  -4  21    3.92    4.49
  -5  -4  21    3.02    5.32
  -5   4  21    2.12    3.11
  -5  -4  20   55.73   10.62
  -5  -4  20   55.30   11.36
  -5   4  20   69.83   12.51
  -5  -4  19    0.81    3.13
  -5   4  19   -4.21    3.82
  -5  -4  19    3.30    3.80
  -5  -4  18   18.76    5.87
  -5  -4  18   29.99    8.17
  -5   4  18   27.42    7.45
  -5  -4  17   29.87    7.05
  -5  -4  17   28.15    7.80
  -5   4  17   33.86    8.11
  -5  -4  16   38.70    8.74
  -5   4  16   61.20   10.57
  -5  -4  16   52.74    8.35
   5   4 -15  120.63   10.17
  -5  -4  15  112.08   14.42
  -5   4  15  131.16   14.55
  -5  -4  15  116.56   12.24
  -5  -4  14  420.31   26.78
  -5  -4  14  400.82   21.08
  -5   4  14  459.79   18.81
  -5   4  14  412.72   24.90
   5   4 -14  402.90   18.67
  -5  -4  13   35.22    7.31
  -5   4  13   53.41    6.79
  -5   4  13   72.69   10.04
   5   4 -13   64.48    7.56
  -5  -4  13   46.66    7.23
  -5  -4  12  219.02   18.97
  -5   4  12  215.36   13.37
  -5   4  12  236.58   17.63
   5   4 -12  203.52   13.28
  -5  -4  12  192.75   13.26
  -5  -4  11   62.50   10.02
  -5   4  11   47.34    6.43
  -5   4  11   41.14    7.33
   5   4 -11   46.73    6.43
  -5  -4  11   49.92    6.25
  -5  -4  10  304.91   21.23
  -5   4  10  307.14   16.75
  -5   4  10  307.29   18.69
   5   4 -10  318.01   16.83
  -5  -4  10  308.35   14.62
  -5  -4   9   -1.41    1.79
  -5  -4   9    0.34    2.83
  -5   4   9   -0.25    1.50
  -5   4   9   -1.00    1.17
   5   4  -9    0.55    1.10
  -5   4   8   82.13    9.06
   5   4  -8   82.44    8.67
  -5   4   8   83.97    9.04
  -5  -4   8   83.05   10.81
  -5  -4   8   82.92    6.57
  -5  -4   7  138.94   13.80
  -5   4   7  138.98   11.59
   5   4  -7  134.48   10.80
  -5   4   7  156.49   11.70
  -5  -4   7  144.57    7.71
  -5  -4   6   41.33    7.74
  -5   4   6   53.88    7.02
   5   4  -6   37.08    5.80
  -5   4   6   37.05    5.47
   5   4  -6   49.35    4.50
  -5  -4   6   47.98    4.03
  -5  -4   5    1.46    0.69
  -5  -4   5   -0.82    2.76
   5   4  -5    3.44    2.54
  -5   4   5    0.69    2.02
  -5   4   5   -1.02    0.88
   5   4  -5    0.28    0.65
  -5  -4   4    0.69    0.34
  -5  -4   4    4.21    2.99
  -5   4   4    2.73    2.79
  -5   4   4   -0.49    0.77
   5  -4  -4   -3.20    2.96
   5   4  -4   -0.13    1.19
  -5  -4   3   39.42    8.26
   5   4  -3   33.68    6.33
  -5   4   3   32.88    5.85
  -5   4   3   26.75    3.96
   5  -4  -3   46.53    8.12
  -5  -4   2  890.87   33.74
  -5   4   2  870.41   29.55
   5   4  -2  829.85   27.02
  -5   4   2  925.39   21.17
   5  -4  -2  917.89   30.92
  -5  -4   1  117.40   12.34
  -5   4   1  133.54   11.70
   5  -4  -1  104.11    7.05
   5   4  -1  148.80   11.21
  -5   4   1  128.12    7.19
   5  -4  -1   98.63    9.96
   5  -4   0  244.04    9.58
  -5   4   0  245.11   15.94
   5   4   0  239.59   14.61
  -5   4   0  252.61    8.87
  -5  -4   0  244.82    6.30
   5  -4   0  221.02   14.99
  -5  -4   0  258.32    5.41
   5  -4   1   27.97    5.72
  -5   4  -1   32.71    6.22
   5   4   1   34.45    5.63
  -5   4  -1   32.47    2.53
  -5  -4  -1   27.92    2.55
   5   4   2    6.78    2.83
  -5   4  -2    0.40    2.24
   5  -4   2    4.76    2.94
  -5  -4  -2    2.71    1.21
   5   4   3    0.03    2.05
  -5   4  -3    1.80    2.84
   5  -4   3    0.43    2.08
  -5  -4  -3    1.30    1.42
  -5   4  -4   96.67   10.39
   5  -4   4  111.25   10.84
   5   4   5  200.30   13.50
  -5   4  -5  203.33   15.07
   5  -4   5  192.91   14.70
  -5   4  -6   26.53    5.99
   5   4   6   18.81    4.05
   5  -4   6   15.71    4.67
   5   4   7    1.33    1.65
  -5   4  -7   -0.40    1.77
   5  -4   7    4.48    3.24
  -5   4  -8   50.58    7.93
   5  -4   8   49.99    8.32
  -5  -4  -9   29.73    6.21
  -5   4  -9   22.03    5.31
   5  -4   9   24.31    6.33
  -5  -4 -10   19.18    4.87
  -5   4 -10   20.73    5.30
   5  -4  10   10.29    4.27
   5   4  10   15.98    4.54
  -5  -4 -11   13.95    4.46
  -5   4 -11   13.36    4.07
   5   4  11    9.24    3.53
   5  -4  11   20.47    5.81
   5   4  12    1.49    1.59
   5  -4  12    3.26    3.53
   5   4  13   12.44    4.16
   5  -4  13   16.18    5.43
   5  -4  14   55.59   10.18
   5  -4  15    2.77    2.40
   5  -4  16    0.61    4.06
   5  -4  17    9.15    5.34
   5  -4  18  249.46   24.65
  -5  -5  23   11.31    7.59
  -5  -5  22   19.42    8.23
  -5  -5  22   14.03    6.73
  -5   5  22   19.24    7.57
  -5  -5  21   29.11    8.83
  -5   5  21   30.82    8.66
  -5  -5  21   34.07   13.10
  -5  -5  20  103.35   14.36
  -5  -5  20  109.66   15.72
  -5   5  20  122.24   16.63
  -5  -5  19    8.10    4.67
  -5  -5  19   11.91    5.89
  -5   5  19    6.18    4.38
  -5  -5  18    5.69    3.67
  -5  -5  18    0.03    2.59
  -5   5  18    4.42    3.42
  -5  -5  17   -2.53    2.47
  -5   5  17    3.32    4.17
  -5  -5  16    2.57    2.86
  -5   5  16   13.00    5.02
  -5  -5  16    4.11    3.32
  -5  -5  15    1.81    2.83
  -5  -5  15   -5.01    4.28
   5   5 -15    1.16    1.79
  -5   5  15    0.20    2.95
  -5  -5  14  464.20   29.19
  -5   5  14  451.03   26.72
  -5   5  14  463.37   19.94
   5   5 -14  411.80   19.84
  -5  -5  14  442.77   22.66
  -5   5  13   14.15    4.68
  -5  -5  13   16.21    6.19
   5   5 -13   28.77    5.59
  -5   5  13   16.34    4.17
  -5  -5  13   18.87    4.60
  -5  -5  12    1.30    2.41
  -5  -5  12    5.72    3.64
  -5   5  12    2.84    2.64
  -5   5  12   -0.54    1.42
   5   5 -12   -1.42    2.06
  -5  -5  11    6.60    2.78
  -5  -5  11    4.19    2.97
  -5   5  11   11.73    4.33
  -5   5  11    5.22    1.78
   5   5 -11    6.90    2.98
  -5  -5  10    3.33    1.92
  -5  -5  10    0.69    1.94
  -5   5  10    2.14    2.67
  -5   5  10    2.04    2.72
   5   5 -10   -1.42    2.22
  -5  -5   9   45.88    9.27
   5   5  -9   39.28    6.28
  -5   5   9   47.19    7.48
  -5   5   9   41.67    6.87
  -5  -5   9   42.10    5.13
  -5  -5   8   54.93    9.39
   5   5  -8   56.45    7.45
  -5   5   8   43.91    6.55
  -5   5   8   63.63    7.89
  -5  -5   8   54.61    5.53
  -5  -5   7    2.44    2.89
   5   5  -7    8.80    2.78
  -5   5   7   12.82    3.63
  -5   5   7    6.57    3.01
  -5  -5   7    4.24    1.23
  -5   5   6   20.24    4.21
  -5  -5   6   22.17    5.92
   5   5  -6   19.35    4.17
  -5   5   6   25.21    5.40
   5   5  -6   22.05    3.69
  -5  -5   6   23.67    3.12
  -5  -5   5   25.89    2.87
  -5  -5   5   29.74    7.20
   5   5  -5   29.46    5.44
  -5   5   5   35.36    5.42
  -5   5   5   24.72    5.00
   5   5  -5   30.82    3.94
  -5  -5   4  542.81   28.28
   5   5  -4  549.73   22.72
  -5   5   4  562.12   24.42
  -5   5   4  566.84   20.13
   5  -5  -4  578.43   27.49
  -5  -5   4  563.10   11.37
  -5  -5   3   65.02   10.02
   5   5  -3   87.83    9.40
  -5   5   3   57.78    7.54
   5  -5  -3   75.04   10.44
  -5   5   3   57.04    5.94
  -5  -5   3   78.71    4.03
  -5  -5   2 1051.15   39.66
   5   5  -2 1108.50   32.38
  -5   5   2  988.50   32.87
  -5   5   2 1085.84   24.16
   5  -5  -2 1001.62   34.73
  -5  -5   2  975.90   11.85
   5  -5  -1    4.20    3.20
   5   5  -1    3.99    4.28
  -5   5   1   -1.00    2.28
  -5   5   1    1.84    1.13
  -5  -5   1    2.33    1.02
  -5  -5   1    3.02    1.53
   5  -5   0   48.59    4.56
   5   5   0   42.99    6.53
  -5   5   0   45.68    6.89
  -5  -5   0   51.24    3.88
   5  -5   0   49.56    7.62
  -5  -5   0   48.28    3.14
  -5   5   0   51.74    4.49
   5  -5   1   55.62    4.25
  -5   5  -1   56.73    8.06
   5   5   1   52.81    7.13
   5  -5   1   55.82    8.03
  -5   5  -1   62.08    4.13
  -5  -5  -1   52.34    3.78
   5  -5   2   15.52    1.80
   5  -5   2   13.47    3.75
  -5  -5  -2   18.84    2.64
   5   5   2   14.96    3.68
   5   5   3   11.10    3.54
  -5   5  -3    6.38    3.92
   5  -5   3    5.46    2.42
   5   5   4    4.41    2.55
  -5   5  -4    1.07    2.49
  -5   5  -5    5.52    3.76
   5   5   5    3.72    2.45
   5  -5   5    8.23    3.75
  -5   5  -6  255.41   17.41
   5  -5   6  312.55   20.25
   5   5   6  274.26   16.57
   5   5   7   -0.95    1.96
  -5   5  -7   -1.13    1.76
   5  -5   7   -2.10    1.62
   5   5   8  198.28   14.03
  -5   5  -8  184.63   15.04
   5  -5   8  192.38   16.69
   5   5   9   62.07    7.90
  -5   5  -9   38.31    6.99
   5  -5   9   54.35    9.88
  -5   5 -10  269.43   18.52
   5  -5  10  259.21   20.49
  -5  -5 -10  252.60   18.23
  -5   5 -11    0.56    1.98
   5  -5  11    2.55    2.63
   5   5  11   -1.43    1.60
  -5   5 -12  100.60   11.41
   5   5  12  104.87   11.98
   5  -5  12  121.16   14.96
   5   5  13   10.46    4.13
   5  -5  13    0.54    3.25
   5   5  14    2.22    3.35
   5  -5  14   -3.06    3.38
   5  -5  15    9.25    5.40
   5  -5  16   14.23    6.50
   5  -5  17   26.59    9.19
  -5  -6  22   57.02   11.78
  -5  -6  22   46.42   10.97
  -5  -6  21   -1.39    3.22
  -5  -6  21    0.94    3.79
  -5   6  21    9.42    5.94
  -5  -6  20   -1.64    2.31
  -5   6  20   -0.92    4.54
  -5  -6  20   -3.93    4.52
  -5  -6  19   26.77    7.31
  -5  -6  19   24.26    7.92
  -5   6  19   25.13    7.65
  -5  -6  18    2.29    2.70
  -5  -6  18    5.16    5.33
  -5   6  18    8.68    4.93
  -5  -6  17    1.25    2.82
  -5  -6  17   -4.15    4.44
  -5   6  17   -2.93    2.33
  -5  -6  16   42.24    7.88
  -5  -6  16   57.98   11.26
  -5   6  16   46.52    9.81
  -5  -6  15   87.42   13.29
  -5   6  15   91.35   12.44
   5   6 -15  101.72   10.42
  -5  -6  15  102.50   11.76
  -5  -6  14    3.18    2.01
  -5   6  14    8.57    4.51
  -5  -6  14   -0.02    2.58
   5   6 -14   -0.10    2.25
  -5   6  14    4.76    2.88
   5   6 -13   85.97    9.70
  -5   6  13  110.41   13.01
  -5   6  13  109.72   10.35
  -5  -6  13  116.39   11.27
  -5  -6  12  289.59   23.35
   5   6 -12  291.83   17.78
  -5   6  12  304.23   17.78
  -5   6  12  289.22   20.49
  -5  -6  12  309.29   17.46
  -5  -6  11  339.14   24.90
   5   6 -11  339.74   19.27
  -5   6  11  322.39   18.75
  -5   6  11  371.51   22.29
  -5  -6  11  306.23   16.39
  -5  -6  10  358.57   25.21
   5   6 -10  337.14   19.00
  -5   6  10  338.08   19.25
  -5   6  10  298.17   19.44
  -5  -6  10  345.16   16.55
  -5  -6   9   74.58   11.46
   5   6  -9   67.13    8.38
  -5   6   9   79.91    9.35
  -5   6   9   75.34    9.38
  -5  -6   9   77.34    7.48
   5   6  -8  171.81   13.54
  -5  -6   8  156.08   16.42
  -5   6   8  184.63   14.24
  -5   6   8  195.29   14.56
  -5  -6   8  181.44   11.01
   5   6  -7  200.05   14.53
  -5  -6   7  256.62   20.64
  -5   6   7  223.83   15.88
  -5   6   7  220.22   14.81
  -5  -6   7  238.43   11.48
   5   6  -6  371.42   19.83
  -5  -6   6  448.25   26.89
  -5   6   6  400.46   21.19
  -5   6   6  408.77   19.45
  -5  -6   6  413.83   14.31
   5   6  -5   94.53    9.80
  -5  -6   5   89.21   12.35
  -5   6   5   81.93    8.38
  -5  -6   5   79.18    5.75
  -5  -6   4  271.05   21.07
  -5   6   4  262.47   17.38
   5   6  -4  260.12   16.56
  -5   6   4  249.98   13.64
   5  -6  -4  274.22   20.40
  -5  -6   4  286.03   10.10
  -5  -6   3  155.72   16.10
   5   6  -3  171.69   13.26
  -5   6   3  160.24   13.29
  -5   6   3  158.05   10.39
   5  -6  -3  160.14   15.32
  -5  -6   3  157.17    7.10
  -5  -6   2   -0.49    2.93
   5   6  -2    3.01    2.20
   5  -6  -2    4.45    2.98
  -5   6   2    3.86    3.50
  -5   6   2    2.57    1.67
  -5  -6   2    3.42    1.69
  -5   6   1  306.63   12.95
   5   6  -1  270.74   16.85
  -5   6   1  277.08   18.43
   5  -6  -1  322.79   21.05
  -5  -6   1  285.27   10.28
   5   6   0   76.23    8.88
  -5   6   0  103.01   11.22
   5  -6   0   99.32   11.81
  -5  -6   0   97.39    6.67
  -5   6   0  100.95    6.84
  -5  -6   0   70.61    4.59
   5   6   1  112.15   11.08
   5  -6   1  109.07    6.72
  -5   6  -1  117.67   11.89
  -5  -6  -1  138.82    8.94
   5  -6   1  138.84   14.00
  -5   6  -1  117.05    6.54
  -5  -6  -1  114.60    6.48
   5  -6   2   78.63    4.90
   5   6   2   98.07   10.38
  -5   6  -2   92.95   10.78
   5  -6   2   90.51   10.79
  -5   6  -3   18.20    5.36
   5   6   3   15.63    4.63
   5  -6   3    6.08    2.99
  -5   6  -4    2.20    2.59
   5  -6   4    1.45    1.53
   5   6   4    1.80    2.18
  -5   6  -5  102.86   11.31
   5   6   5  102.28   10.54
   5  -6   5  116.74   12.66
  -5   6  -6   56.54    8.49
   5   6   6   52.48    7.97
   5  -6   6   48.79    8.53
  -5   6  -7  162.28   14.69
   5   6   7  195.10   14.74
  -5   6  -8   36.34    7.68
   5  -6   8   50.05    8.94
   5   6   8   45.60    7.42
  -5   6  -9   -1.98    2.92
   5  -6   9    4.37    2.74
   5   6  10    6.78    3.44
  -5   6 -10    2.85    1.96
   5  -6  10    2.09    2.94
   5  -6  11  132.07   15.98
  -5   6 -11  130.88   13.37
   5  -6  12   10.13    5.44
   5   6  12    8.88    4.16
  -5   6 -12    8.93    3.66
   5   6  13    5.65    2.81
   5  -6  13    9.94    5.17
   5   6  14   28.41    6.87
   5  -6  14   27.70    8.22
   5  -6  15   39.24    9.96
   5  -6  16   11.87    6.32
   5  -6  17   12.85    6.33
  -5  -7  22   66.21   12.22
  -5  -7  22   89.90   15.86
  -5  -7  21  246.69   25.39
  -5  -7  21  216.68   21.70
  -5  -7  20   22.56    7.22
  -5  -7  20   23.56    8.01
  -5   7  20   19.47    7.64
  -5  -7  19   68.28   13.28
  -5   7  19   49.91   10.55
  -5  -7  19   66.49   11.65
  -5  -7  18    4.26    3.28
  -5   7  18   19.59    6.61
  -5  -7  18   13.23    6.75
  -5  -7  17  117.94   16.46
  -5   7  17  119.21   15.72
  -5  -7  17  143.61   15.27
  -5  -7  16   -1.35    2.30
  -5  -7  16   11.33    6.63
  -5   7  16    8.27    3.86
  -5  -7  15   24.30    5.84
  -5  -7  15   25.10    7.56
   5   7 -15   47.61    7.76
  -5   7  15   30.74    7.70
  -5   7  14   26.74    5.37
  -5  -7  14   15.18    6.48
  -5   7  14   15.55    5.56
   5   7 -14   29.24    6.34
  -5  -7  14   26.04    5.70
  -5  -7  13   33.35    9.04
   5   7 -13   33.95    6.42
  -5   7  13   42.07    7.21
  -5   7  13   33.50    7.05
  -5  -7  13   39.95    6.92
   5   7 -12   55.40    8.16
  -5  -7  12   51.38   10.01
  -5   7  12   59.90    9.61
  -5   7  12   58.64    8.12
  -5  -7  12   60.41    8.50
   5   7 -11  108.05   11.24
  -5  -7  11  115.78   15.10
  -5   7  11  116.37   12.93
  -5   7  11  118.53   11.81
  -5  -7  11  103.95   10.15
   5   7 -10   -0.36    2.18
  -5  -7  10   -0.61    2.89
  -5   7  10   -1.22    2.29
  -5   7  10    2.34    2.89
  -5  -7  10    1.32    2.13
   5   7  -9   34.64    6.21
  -5  -7   9   39.19    8.30
  -5   7   9   47.22    7.77
  -5   7   9   39.02    7.16
  -5  -7   9   38.77    5.61
  -5   7   8   32.87    6.49
  -5  -7   8   33.41    8.06
  -5   7   8   34.76    6.56
  -5  -7   8   37.81    5.23
   5   7  -8   33.46    6.30
  -5  -7   7  271.11   22.31
  -5   7   7  282.43   18.59
  -5   7   7  263.36   16.91
  -5  -7   7  275.99   13.46
   5   7  -7  245.08   16.80
  -5  -7   6   33.67    8.23
  -5   7   6   41.83    6.54
  -5   7   6   41.09    7.29
  -5  -7   6   42.04    5.08
   5   7  -6   32.52    6.25
  -5  -7   5  222.54   20.24
  -5   7   5  211.38   16.12
  -5   7   5  206.78   13.87
   5  -7  -5  216.96   19.75
  -5  -7   5  191.98   10.01
   5   7  -5  192.81   14.89
  -5  -7   4   11.08    6.04
  -5   7   4    0.16    2.70
   5  -7  -4   11.94    5.47
  -5   7   4    5.75    2.92
  -5  -7   4    0.66    1.75
   5   7  -4    4.67    3.10
   5  -7  -3  212.15   18.86
  -5  -7   3  248.86   21.70
  -5   7   3  246.72   18.04
  -5   7   3  234.91   13.65
  -5  -7   3  241.08   10.65
   5   7  -3  201.47   15.32
   5  -7  -2   64.79   11.29
  -5   7   2   85.53   10.65
  -5   7   2   75.11    7.47
  -5  -7   2   72.75    6.18
   5   7  -2   46.29    7.57
   5   7  -1  215.81   15.74
  -5   7   1  220.04   16.80
   5  -7  -1  202.99   17.54
  -5  -7   1  233.07   11.14
  -5   7   1  211.69   11.66
   5   7   0   -0.66    1.74
  -5  -7   0    0.82    1.38
  -5   7   0    6.91    3.25
   5  -7   0    3.07    3.11
  -5   7   0    0.68    0.99
   5   7   1    5.26    2.32
  -5  -7  -1    4.71    2.40
  -5   7  -1   -2.34    3.46
   5  -7   1    2.82    1.78
   5  -7   2    2.77    4.69
   5   7   2    3.68    3.25
  -5   7  -2    5.98    3.64
   5   7   3    0.96    2.29
  -5   7  -3    3.19    2.61
   5  -7   3    0.02    3.16
   5   7   4   55.11    8.41
  -5   7  -4   77.45   10.58
   5  -7   4   65.19   10.08
   5   7   5  139.15   12.92
  -5   7  -5  152.38   14.48
   5  -7   5  127.46   14.01
   5   7   6   59.28    8.40
  -5   7  -6   68.23   10.43
   5  -7   6   55.87    9.32
  -5   7  -7  325.52   21.92
   5   7   7  335.61   20.18
   5  -7   7  386.84   25.10
   5   7   8   25.71    5.78
  -5   7  -8   23.85    6.16
   5  -7   8   23.22    6.53
   5   7   9   38.17    6.94
  -5   7  -9   28.02    6.69
   5  -7   9   31.21    8.19
   5   7  10   49.33    7.78
   5  -7  10   69.21   11.44
  -5   7 -10   53.25    9.09
  -5   7 -11  299.13   21.55
   5  -7  11  322.84   25.30
   5  -7  12    4.92    4.47
  -5   7 -12    5.80    4.38
   5  -7  13    2.80    4.94
   5  -7  14    7.17    4.65
   5  -7  15   11.18    5.91
   5  -7  16    4.46    3.96
  -5  -8  21   26.92    8.03
  -5  -8  21   28.06    9.66
  -5  -8  20    4.76    4.15
  -5  -8  20    8.44    5.33
  -5   8  20    5.91    4.82
  -5  -8  19   -0.79    2.47
  -5  -8  19    2.97    4.80
  -5   8  19    0.46    2.64
  -5  -8  18    1.06    3.13
  -5  -8  18    6.34    4.87
  -5  -8  17   11.70    5.20
  -5  -8  17    5.36    5.47
  -5   8  17    3.65    2.98
  -5  -8  16    4.91    4.40
  -5  -8  16   -5.14    5.60
  -5   8  16    0.13    2.81
  -5  -8  15    6.78    4.58
   5   8 -15    5.02    3.83
  -5   8  15   13.23    5.39
  -5  -8  15   11.44    4.26
   5   8 -14  174.37   15.29
  -5  -8  14  166.32   19.50
  -5   8  14  159.43   16.85
  -5  -8  14  171.90   15.43
   5   8 -13   78.88   10.45
  -5  -8  13   80.01   13.78
  -5   8  13   82.37   11.97
  -5   8  13   75.59    9.73
  -5  -8  13   86.09   10.48
   5   8 -12   58.26    8.97
  -5  -8  12   44.99    9.93
  -5   8  12   55.76    8.55
  -5   8  12   39.70    8.34
  -5  -8  12   58.75    8.31
  -5  -8  11  106.90   15.13
  -5   8  11   89.75   11.46
  -5   8  11  117.08   12.43
  -5  -8  11  124.48   11.49
   5   8 -11  110.76   12.33
  -5  -8  10   39.89    9.31
  -5   8  10   53.71    8.94
  -5  -8  10   54.44    7.40
  -5   8  10   35.72    7.49
   5   8 -10   46.91    7.99
  -5  -8   9  171.08   18.81
  -5   8   9  177.06   15.51
  -5   8   9  201.67   16.49
  -5  -8   9  188.51   13.22
   5   8  -9  207.82   16.61
  -5  -8   8  316.08   25.07
  -5   8   8  328.13   21.01
  -5   8   8  309.44   19.81
  -5  -8   8  340.18   16.93
   5   8  -8  358.18   21.70
  -5  -8   7  110.65   14.57
  -5   8   7  103.67   12.00
  -5   8   7  110.74   11.40
  -5  -8   7  130.18    9.99
   5   8  -7  147.36   13.81
  -5  -8   6    9.91    4.63
   5  -8  -6   14.03    5.58
   5   8  -6    7.46    3.96
  -5   8   6    5.78    3.65
  -5   8   6    6.08    3.82
  -5  -8   6    6.80    3.12
  -5  -8   5    1.74    3.02
   5  -8  -5    4.21    3.56
   5   8  -5   10.02    4.23
  -5   8   5    1.43    1.54
  -5   8   5   -0.17    3.61
  -5  -8   5    3.27    2.34
  -5  -8   4   78.76   12.86
  -5   8   4   68.10    9.77
   5  -8  -4   51.75   10.24
  -5  -8   4   52.23    5.74
  -5   8   4   60.70    7.69
   5   8  -4   51.35    8.53
  -5  -8   3    2.08    3.17
   5  -8  -3    0.67    2.59
   5   8  -3    3.91    3.17
  -5   8   3    0.77    3.27
  -5  -8   3    3.29    2.05
  -5   8   3    0.86    1.29
  -5   8   2  107.27   12.77
   5  -8  -2  106.31   13.65
  -5  -8   2  119.75    8.84
  -5   8   2  107.59    9.35
   5   8  -2  125.75   12.93
  -5  -8   1   27.91    4.57
   5  -8  -1   36.91    8.56
  -5   8   1   36.15    5.37
  -5   8   1   26.64    6.51
   5   8  -1   29.28    6.19
   5  -8   0  324.69   23.78
  -5   8   0  335.74   22.14
  -5  -8   0  272.98   14.66
  -5   8   0  290.40   13.88
   5   8   0  278.01   18.82
  -5   8  -1  268.04   20.37
  -5  -8  -1  260.43   14.92
   5  -8   1  264.34   21.27
   5   8   1  274.57   19.00
   5   8   2   60.64    8.67
  -5  -8  -2   49.60    7.14
  -5   8  -2   50.90    9.07
   5  -8   2   46.10    8.48
   5   8   3  647.63   28.88
  -5   8  -3  619.70   30.61
   5  -8   3  606.32   32.35
   5   8   4  107.21   11.95
  -5   8  -4  104.97   12.78
   5  -8   4   91.19   12.52
   5   8   5  300.78   19.92
  -5   8  -5  289.76   21.27
   5  -8   5  280.51   21.81
   5   8   6    8.06    3.53
   5  -8   6    9.47    4.44
  -5   8  -6   14.53    5.34
   5  -8   7    1.25    3.82
  -5   8  -7    8.28    5.42
   5   8   7   -1.37    1.69
   5   8   8   49.80    8.26
   5  -8   8   43.06    9.04
  -5   8  -8   36.94    7.75
   5   8   9    3.79    3.00
   5  -8   9    3.67    3.85
  -5   8  -9   -4.83    3.94
   5   8  10    5.82    3.78
   5  -8  10    2.47    3.51
  -5   8 -10   -2.53    2.42
  -5   8 -11   -0.21    2.47
   5  -8  11   -1.27    2.93
   5  -8  12   78.05   13.49
  -5   8 -12   72.63   11.01
   5  -8  13  260.91   25.24
   5  -8  14   47.75   11.74
   5  -8  15  132.31   18.26
  -5  -9  20   -0.44    3.84
  -5  -9  19   -0.62    3.21
  -5  -9  19   -0.33    3.55
  -5   9  19   -1.60    4.53
  -5  -9  18  263.85   26.81
  -5   9  18  310.70   27.37
  -5  -9  18  289.21   23.60
  -5  -9  17   16.79    5.85
  -5  -9  17   29.95    8.71
  -5   9  17   20.04    6.99
  -5  -9  16  186.24   21.97
  -5   9  16  182.30   19.95
  -5  -9  16  163.32   16.20
   5   9 -15   62.19   10.00
  -5  -9  15   52.01   11.90
  -5   9  15   47.51    9.86
  -5  -9  15   61.34    9.97
   5   9 -14   14.05    5.09
  -5  -9  14   22.94    8.18
  -5   9  14   26.68    7.11
  -5  -9  14    9.62    3.62
   5   9 -13    9.16    4.44
  -5   9  13    8.50    4.81
  -5  -9  13    5.14    4.28
  -5   9  13    8.50    4.45
  -5  -9  13   12.60    5.00
  -5  -9  12   64.60   12.63
  -5   9  12   68.19   10.73
  -5   9  12   65.57    9.83
  -5  -9  12   57.42    8.38
   5   9 -12   60.41    9.52
  -5   9  11   -2.01    2.69
  -5   9  11   -2.68    2.23
   5   9 -11   -0.17    2.50
  -5  -9  11   -0.16    1.53
  -5  -9  10   17.87    6.52
  -5   9  10   19.31    5.36
   5   9 -10   27.71    6.34
  -5  -9  10   24.44    5.31
  -5   9  10   20.71    5.97
  -5   9   9    7.65    4.26
  -5  -9   9   15.25    7.48
  -5   9   9    2.40    2.21
   5   9  -9   11.66    5.42
  -5  -9   9    6.20    2.87
  -5  -9   8  150.66   18.72
  -5   9   8  172.32   16.09
  -5   9   8  192.14   16.29
  -5  -9   8  172.79   12.91
   5   9  -8  172.12   15.87
  -5  -9   7   20.23    7.26
  -5   9   7   52.70    8.51
   5  -9  -7   39.15   10.13
  -5  -9   7   35.67    5.82
   5   9  -7   48.89    8.78
  -5   9   7   27.79    6.37
  -5  -9   6  633.48   37.86
  -5   9   6  579.97   29.08
   5  -9  -6  667.12   38.37
  -5   9   6  578.51   26.51
  -5  -9   6  603.33   22.31
   5   9  -6  665.99   30.80
   5   9  -5   14.86    5.80
  -5  -9   5   13.60    6.03
   5  -9  -5    8.22    7.56
  -5   9   5   13.85    3.98
  -5  -9   5   14.95    3.84
  -5   9   5   18.13    5.02
  -5  -9   4  540.59   35.42
  -5   9   4  487.96   27.31
   5  -9  -4  470.41   31.11
  -5   9   4  526.44   23.69
  -5  -9   4  527.68   19.97
   5   9  -4  583.51   28.62
  -5  -9   3  137.55   17.87
  -5   9   3  174.92   16.21
   5  -9  -3  136.04   16.38
  -5  -9   3  155.10   10.84
  -5   9   3  177.10   13.37
   5   9  -3  151.50   14.95
   5   9  -2   12.09    4.06
   5  -9  -2    5.00    2.81
  -5  -9   2   10.58    3.52
  -5   9   2    7.99    4.09
  -5   9   2    7.05    2.56
  -5   9   1   41.00    8.42
  -5  -9   1   37.58    6.31
   5  -9  -1   41.44    9.53
   5   9  -1   38.25    7.48
  -5   9   1   29.78    5.12
   5  -9   0  191.21   19.32
  -5   9   0  140.43   14.86
  -5  -9   0  173.24   12.41
   5   9   0  175.66   15.91
  -5   9  -1   57.93    9.82
  -5  -9  -1   52.85    7.92
   5  -9   1   64.27   11.10
   5   9   1   53.53    9.06
   5  -9   2    0.19    2.35
  -5  -9  -2    2.47    2.71
  -5   9  -2   -1.65    3.77
   5   9   2    2.77    3.28
   5   9   3   -3.51    2.35
  -5  -9  -3    3.16    3.74
   5  -9   3   -0.26    3.06
  -5   9  -3   -5.17    3.72
   5   9   4  184.11   16.32
  -5   9  -4  167.01   16.66
   5  -9   4  151.42   16.77
   5   9   5    0.16    2.20
  -5   9  -5    2.75    4.04
   5   9   6   96.11   12.03
  -5   9  -6  110.80   13.57
   5  -9   6   76.31   12.23
   5   9   7    5.37    3.48
   5  -9   7    3.54    3.17
  -5   9  -7    6.25    4.58
   5   9   8  162.47   15.62
  -5   9  -8  167.19   17.07
   5  -9   8  141.48   17.11
  -5   9  -9   13.88    5.47
   5   9   9    7.24    2.93
   5  -9   9   14.70    6.68
  -5   9 -10   58.07   10.53
   5   9  10   64.82    9.78
   5  -9  10   62.58   12.72
  -5   9 -11   14.01    6.58
   5  -9  11   15.62    6.95
   5  -9  12  129.20   17.90
   5  -9  13   43.07   11.53
   5  -9  14   52.82   12.39
  -5 -10  19   -0.21    4.56
  -5 -10  18    2.71    4.44
  -5  10  18    8.04    6.41
  -5 -10  17    2.27    4.77
  -5  10  17    2.08    3.03
  -5 -10  16   11.85    5.81
  -5  10  16    7.03    5.84
   5  10 -15   29.72    7.13
  -5 -10  15   13.98    7.10
  -5  10  15   14.37    7.06
  -5 -10  15   14.65    5.48
   5  10 -14  132.37   14.85
  -5 -10  14  137.59   19.15
  -5  10  14  112.76   15.22
  -5 -10  14  128.40   13.98
  -5  10  13    2.15    2.24
  -5  10  13   -0.87    2.15
   5  10 -13    2.30    1.96
  -5 -10  13    4.82    3.16
  -5  10  12   47.91    8.93
  -5 -10  12   68.77   13.29
  -5  10  12   42.55    9.14
   5  10 -12   38.27    8.00
  -5 -10  12   43.31    7.69
  -5  10  11   35.06    6.89
  -5 -10  11   53.10   12.62
   5  10 -11   33.86    7.42
  -5  10  11   35.52    8.71
  -5 -10  11   37.42    6.98
  -5 -10  10  144.19   19.36
  -5  10  10  190.06   17.90
  -5  10  10  148.28   15.32
  -5 -10  10  144.16   13.20
   5  10 -10  190.93   17.72
  -5 -10   9   16.55    7.49
   5  10  -9   28.13    7.56
  -5  10   9   18.87    6.27
  -5  10   9   15.49    4.62
  -5 -10   9   19.65    5.18
  -5 -10   8  211.91   23.02
   5 -10  -8  207.09   22.58
  -5  10   8  214.90   18.75
  -5  10   8  231.99   18.77
  -5 -10   8  235.14   15.70
   5  10  -8  208.69   18.25
  -5 -10   7   20.22    8.04
   5  10  -7   14.02    4.84
   5 -10  -7    2.79    6.43
  -5  10   7    9.85    3.83
  -5 -10   7   21.71    5.42
  -5  10   7    6.30    4.35
  -5 -10   6   61.37   12.00
   5 -10  -6   83.60   14.81
  -5  10   6   61.54    9.23
  -5 -10   6   65.15    7.87
   5  10  -6   58.62   10.11
  -5  10   6   57.40    9.92
   5 -10  -5    1.11    3.31
  -5 -10   5   -2.80    4.68
   5  10  -5    0.22    2.91
  -5 -10   5    3.71    3.41
  -5  10   5    4.14    2.65
  -5  10   5    4.29    3.31
  -5 -10   4    4.08    4.72
   5 -10  -4    7.35    4.90
   5  10  -4    3.47    3.25
  -5 -10   4    5.67    2.53
  -5  10   4    2.13    2.47
  -5  10   4    0.44    3.42
   5 -10  -3   19.58    8.31
  -5 -10   3   23.43    8.04
   5  10  -3   21.61    5.97
  -5 -10   3   19.28    4.46
  -5  10   3   10.00    3.69
  -5  10   3   23.96    6.74
   5 -10  -2   37.55    8.79
   5  10  -2   36.46    8.28
  -5 -10   2   43.18    6.60
  -5  10   2   31.65    5.66
  -5  10   2   49.15   10.11
   5  10  -1    1.65    3.36
  -5  10   1    0.43    3.09
   5 -10  -1   -4.26    4.41
  -5 -10   1    2.28    2.74
  -5  10   1    0.07    1.19
   5 -10   0  175.73   19.33
  -5  10   0  210.65   19.08
  -5 -10   0  162.24   13.05
   5  10   0  182.15   16.96
  -5  10  -1   84.10   12.03
  -5 -10  -1   51.29    7.52
   5 -10   1   71.38   12.33
   5  10   1   62.71   10.00
  -5  10  -2  282.53   22.45
   5 -10   2  318.35   25.71
   5  10   2  368.43   24.22
   5 -10   3   58.30   11.46
  -5  10  -3   50.82    9.72
   5  10   3   60.64   10.50
   5  10   4  436.36   26.48
  -5  10  -4  407.20   26.94
   5 -10   4  401.54   28.75
   5  10   5   78.24   11.34
   5 -10   5   64.09   12.71
   5  10   6   40.46    7.99
   5 -10   6   43.51    9.73
  -5  10  -6   27.89    6.58
  -5  10  -7    9.46    4.24
   5  10   7    5.95    3.57
   5 -10   7    9.52    5.76
  -5  10  -8   20.47    6.61
   5  10   8   26.29    6.60
  -5  10  -9   20.52    7.07
   5 -10   9   27.72    8.93
   5  10   9   28.54    7.32
  -5  10 -10    1.86    3.34
   5 -10  10    7.88    6.30
  -5  10 -11   38.61    8.82
   5 -10  11   24.45    8.44
   5 -10  12   70.65   13.35
   5 -10  13   13.83    6.64
  -5 -11  18   82.71   15.88
  -5 -11  17  135.15   20.02
  -5 -11  16   28.44   10.03
  -5  11  16   15.02    7.09
   5  11 -15   53.09   10.28
  -5 -11  15   79.66   15.69
  -5  11  15   60.86   12.27
  -5 -11  14   18.30    8.05
  -5  11  14    7.90    4.31
   5  11 -14   18.40    6.56
  -5  11  13    2.75    2.48
  -5  11  13    0.78    3.53
   5  11 -13    3.75    3.97
  -5  11  12   28.84    7.25
  -5 -11  12   48.45   12.35
   5  11 -12   23.03    7.05
  -5  11  12   39.76    9.78
  -5  11  11   12.83    5.75
  -5 -11  11    9.16    5.55
   5  11 -11    5.19    3.18
  -5  11  11    0.27    2.66
  -5  11  10   29.99    7.46
   5  11 -10   18.66    5.87
  -5  11  10   18.76    6.11
  -5  11   9   26.92    7.62
  -5 -11   9   33.13    9.47
   5  11  -9   19.39    5.71
   5 -11  -9   21.61    8.61
  -5  11   9   27.59    7.10
  -5  11   8   47.25    9.53
  -5 -11   8   36.22   10.13
   5  11  -8   27.54    6.57
   5 -11  -8   40.67   10.54
  -5  11   8   28.92    7.21
  -5 -11   7   65.54   13.55
  -5  11   7  102.76   14.11
   5 -11  -7   79.78   15.09
  -5  11   7   69.18   10.48
   5  11  -7   91.84   12.84
  -5 -11   6   78.43   15.07
  -5  11   6   91.39   13.29
   5 -11  -6   83.54   15.13
  -5  11   6   79.35   11.13
   5  11  -6   58.06   10.36
  -5 -11   5  150.60   20.80
   5 -11  -5  151.40   19.44
  -5  11   5  176.98   18.12
  -5  11   5  170.12   15.82
   5  11  -5  155.03   16.61
  -5  11   4   55.83   10.59
  -5 -11   4   32.80   10.13
   5 -11  -4   25.62    7.78
  -5  11   4   47.01    8.20
   5  11  -4   55.72   10.20
  -5 -11   3  139.45   19.75
   5 -11  -3  109.45   16.74
  -5  11   3  139.83   16.36
   5  11  -3  137.36   15.27
  -5  11   3  161.07   14.17
  -5  11   2    9.80    4.01
   5  11  -2    1.38    2.58
   5 -11  -2    3.36    3.62
  -5  11   2    1.01    3.30
  -5  11   1   97.52   13.64
   5 -11  -1  105.26   15.69
   5  11  -1  107.48   13.50
   5  11   0    5.13    3.91
   5 -11   0    8.20    6.03
  -5  11   0   -3.62    2.90
   5  11   1   24.17    6.84
  -5  11  -1   28.21    7.54
  -5  11  -2   -7.71    4.54
   5 -11   2   -1.76    4.54
   5  11   2    3.22    3.20
  -5  11  -3   15.36    6.64
   5 -11   3   10.63    5.70
   5  11   3    8.20    4.36
  -5  11  -4   18.46    6.14
   5 -11   4   16.99    6.84
   5  11   4   23.99    7.02
  -5  11  -5   11.65    4.93
   5  11   5   21.30    6.51
   5 -11   5   30.99    8.74
  -5  11  -6   11.08    5.59
   5  11   6    7.18    4.72
   5 -11   6    2.23    3.21
   5  11   7  125.11   14.84
  -5  11  -7  100.67   14.92
   5 -11   7   75.41   13.56
  -5  11  -8   22.50    8.25
   5  11   8   26.88    6.96
   5 -11   8   27.92    8.99
   5  11   9   91.93   12.91
  -5  11  -9  117.01   15.76
   5 -11   9  118.02   17.36
  -5  11 -10   14.84    5.62
   5 -11  10   20.56    8.69
  -5  11 -11  111.65   16.23
   5 -11  11  106.57   17.09
   5 -11  12    5.20    5.75
  -5 -12  16    5.51    6.75
   5  12 -15  113.99   15.18
  -5 -12  15  135.11   20.20
  -5  12  15  119.42   17.13
  -5 -12  14    9.38    6.54
  -5  12  14   -4.28    4.63
   5  12 -14    9.24    5.54
  -5 -12  13  100.55   17.72
  -5  12  13   86.39   14.18
   5  12 -13   88.20   13.69
  -5 -12  12    9.40    6.90
  -5  12  12    2.32    3.72
   5  12 -12    6.16    4.92
  -5  12  12    7.92    5.25
  -5 -12  11   64.01   14.24
  -5  12  11  119.93   15.66
  -5  12  11   74.38   12.18
   5  12 -11  107.08   15.08
  -5  12  10    5.96    5.68
  -5 -12  10   -1.08    4.05
   5 -12 -10   -0.37    4.17
   5  12 -10    0.73    2.38
  -5  12  10    5.90    4.37
  -5  12   9   56.02   11.20
  -5 -12   9   49.55   12.29
   5  12  -9   39.16    9.19
   5 -12  -9   28.17    9.64
  -5  12   9   35.52    8.41
  -5  12   8   -3.40    3.69
  -5 -12   8    4.01    3.89
   5  12  -8    0.50    2.79
   5 -12  -8   -3.76    5.76
  -5  12   8   -1.95    2.76
  -5  12   7   29.69    7.05
  -5 -12   7   26.67    9.66
   5  12  -7   40.32    9.26
   5 -12  -7   25.30    9.14
  -5  12   7   33.49    7.89
  -5  12   6    8.03    4.87
  -5 -12   6    1.89    4.81
   5  12  -6    6.14    3.92
   5 -12  -6    2.43    4.32
  -5  12   6   11.45    4.97
  -5  12   5    1.02    3.21
  -5 -12   5    3.20    4.78
   5 -12  -5    5.71    5.97
   5  12  -5   -1.15    3.36
  -5  12   5    0.99    1.88
  -5  12   4   -5.66    3.47
  -5 -12   4   -1.53    5.97
   5 -12  -4    2.61    5.20
   5  12  -4    2.86    3.20
  -5  12   4   -0.91    2.28
  -5  12   3   13.38    6.32
   5 -12  -3   19.97    8.13
  -5 -12   3   16.81    8.34
   5  12  -3   10.34    4.46
  -5  12   3    8.86    3.89
  -5  12   2   -5.21    4.91
   5  12  -2   10.42    4.68
   5 -12  -2    7.66    6.90
  -5  12   1   71.56   12.61
   5 -12  -1   76.93   14.51
   5  12  -1   62.11   10.83
  -5  12   0   -4.32    3.85
   5  12   0   -0.17    2.94
   5 -12   0    2.93    4.77
   5 -12   1  115.85   17.00
  -5  12  -1  115.41   15.56
   5  12   1   88.27   13.09
  -5  12  -2    0.84    3.65
   5 -12   2   -0.13    4.51
   5  12   2   -2.53    3.05
  -5  12  -3   87.00   13.56
   5 -12   3   66.53   12.83
   5  12   3   85.13   13.13
  -5  12  -4   10.19    5.35
   5 -12   4   11.24    6.56
   5  12   4    9.72    5.08
   5  12   5  115.86   14.74
   5 -12   5  114.66   16.71
  -5  12  -5  132.78   17.21
  -5  12  -6    1.12    3.57
   5  12   6    5.50    4.22
   5 -12   6    4.86    4.85
  -5  12  -7    0.23    2.72
   5 -12   7   -6.70    5.82
  -5  12  -8   13.33    6.21
   5  12   8   11.68    5.39
   5 -12   8   14.39    7.91
  -5  12  -9   17.52    7.60
   5  12   9    7.20    4.29
   5 -12   9   -3.30    4.98
  -5  12 -10   -6.56    5.57
   5 -12  10    3.94    4.28
  -5  12 -11   29.67    7.75
  -5 -13  14   60.31   14.42
   5  13 -14   45.70   10.94
  -5 -13  13   -1.95    4.17
   5  13 -13   -0.20    3.18
  -5 -13  12    1.92    5.10
  -5  13  12   -0.18    3.38
   5 -13 -12    1.30    4.67
   5  13 -12    4.44    4.53
  -5  13  12    0.85    3.42
   5  13 -11    1.05    2.46
  -5 -13  11   11.30    8.69
  -5  13  11    5.92    4.20
   5 -13 -11    3.98    4.30
  -5  13  11    0.31    3.11
  -5 -13  10   -2.45    4.43
  -5  13  10    2.28    3.06
   5  13 -10    1.48    3.30
   5 -13 -10    5.47    7.08
  -5  13  10    1.30    3.29
  -5 -13   9    6.05    6.96
  -5  13   9    1.70    4.33
   5  13  -9   -1.48    3.13
   5 -13  -9   -1.85    4.17
  -5  13   9   -2.70    3.92
  -5 -13   8   37.40   10.86
  -5  13   8   64.18   12.18
   5  13  -8   35.02    9.00
   5 -13  -8   72.89   15.50
  -5  13   8   42.26    9.81
  -5 -13   7   30.64    9.27
  -5  13   7   42.65   11.14
   5  13  -7   22.73    7.42
   5 -13  -7   17.77    7.24
  -5  13   7   36.08    8.66
   5 -13  -6   57.54   13.20
  -5 -13   6   53.11   13.61
  -5  13   6   58.43   10.38
   5  13  -6   79.22   13.43
  -5  13   6   86.72   12.29
   5 -13  -5   39.18   10.63
  -5 -13   5   35.82   11.63
  -5  13   5   37.96    9.87
   5  13  -5   26.23    7.75
  -5  13   5   51.33    9.94
  -5 -13   4   62.76   14.53
   5 -13  -4   82.27   16.08
  -5  13   4   84.96   13.72
   5  13  -4   68.71   12.09
  -5  13   4   69.36   10.37
  -5 -13   3   45.94   13.75
  -5  13   3   50.27   11.83
   5  13  -3   45.15    9.96
   5 -13  -3   49.91   12.68
  -5  13   2   27.86    8.04
   5  13  -2   43.35    9.40
   5 -13  -2   30.74    9.82
  -5  13   1   67.44   12.07
   5 -13  -1   98.64   16.96
   5  13  -1   84.58   13.95
  -5  13   0   14.40    6.05
   5  13   0    3.97    3.90
   5 -13   0   17.93    7.08
  -5  13  -1   14.19    7.04
   5  13   1    7.19    5.97
   5 -13   1   21.62    9.61
  -5  13  -2    2.32    3.56
   5  13   2    5.78    4.79
   5 -13   2   -0.07    3.19
   5 -13   3   16.43    6.77
   5  13   3   10.05    4.52
  -5  13  -4    9.83    3.57
   5 -13   4   13.89    6.83
   5  13   4   22.03    7.74
  -5  13  -5   30.96    8.45
   5 -13   5   25.53    8.84
   5  13   5   46.16   10.28
   5  13   6   51.91   10.70
  -5  13  -6   53.47   11.40
   5 -13   6   33.41    9.67
   5  13   7  100.58   14.06
  -5  13  -7   79.69   14.11
   5 -13   7   78.61   14.86
  -5  13  -8   -2.28    5.10
   5  13   8   -4.15    5.24
   5 -13   8   -4.00    3.76
  -5  13  -9   13.00    6.03
  -5  13 -10   29.25    7.94
  -5 -14  12  103.75   19.37
   5  14 -12   85.12   14.63
[truncated: 3,542,453 more chars]
